# Supplementary material for: Crystal structure and Hirshfeld surface analysis of 5-bromo-1,3,4-thia­diazol-2-amine
Source: Acta Crystallogr E Crystallogr Commun. 2026 May 22;82(Pt 6):732–7. doi: 10.1107/S2056989026005335 (PMC13239017; doi:10.1107/S2056989026005335)
Supplement: Supplementary file 1 [file e-82-00732-sup1.cif]

##############################################################################
#                                                                            #
# This CIF contains the data in a paper accepted for publication in          #
# Acta Crystallographica Section E. It conforms to the requirements of       #
# Notes for Authors for Acta Crystallographica Section E, and has been       #
# peer reviewed under the auspices of the IUCr Commission on Journals.       #
#                                                                            #
# Full details of the Crystallographic Information File format               #
# are given in the paper "The Crystallographic Information File (CIF):       #
# a New Standard Archive File for Crystallography" by S. R. Hall, F. H.      #
# Allen and I. D. Brown [Acta Cryst. (1991), A47, 655-685].                  #
#                                                                            #
# The current version of the core CIF dictionary is obtainable from          #
# ftp://ftp.iucr.org/pub/cif_core.dic.                                       #
#                                                                            #
# Software is freely available for graphical display of the structure(s)     #
# in this CIF. For information consult the CIF software page                 #
# http://www.iucr.org/resources/cif/software.                                #
#                                                                            #
# This file may be used for bona fide research purposes within the           #
# scientific community so long as proper attribution is given to the journal # 
# article from which it was obtained.                                        #
#                                                                            #
##############################################################################
data_I
_audit_creation_method
;
Olex2 1.5-alpha
(compiled 2026.02.09 svn.rabbc2746 for OlexSys, GUI svn.r7493)
;
_journal_date_recd_electronic     2026-05-06
_journal_date_accepted     2026-05-20
_journal_name_full     'Acta Crystallographica, Section E'
_journal_year     2026
_journal_volume     82
_journal_issue      1
_journal_page_first     0
_journal_page_last     0
_journal_paper_category     GO
_journal_paper_doi     10.1107/S2056989026005335
_journal_coeditor_code     YZ2080
_publ_contact_author_name     'Gizachew Mulugeta Manahelohe'
_publ_contact_author_address
;
Department of Chemistry,
University of Gondar,
P.O. Box 196, Gondar,
Ethiopia
;
_publ_contact_author_email     'Gizachew.Mulugeta@uog.edu.et'
_publ_contact_author_fax     ?
_publ_contact_author_phone     ?
_publ_section_title
;
Crystal structure and Hirshfeld surface analysis of
5-bromo-1,3,4-thiadiazol-2-amine
;
loop_
    _publ_author_name
    _publ_author_address
    'Batirbay Torambetov'
;
National University of Uzbekistan named after Mirzo Ulugbek,
4 University St., Tashkent, 100174,
Uzbekistan
;
    'Miyribek Djiemuratov'
;
National University of Uzbekistan named after Mirzo Ulugbek,
4 University St., Tashkent, 100174,
Uzbekistan
;
    'Abdusamat Rasulov'
;
Termez University of Economics and Service, 41B Farovon St., Termiz, 190111,
 Uzbekistan
;
    'Mehmet Akkurt'
;
Department of Physics,
Faculty of Sciences,
Erciyes University,
38039 Kayseri,
T\"urkiye
;
    'Gizachew Mulugeta Manahelohe'
;
Department of Chemistry,
University of Gondar,
PO Box 196, Gondar,
Ethiopia
;
    'Khudayar I. Hasanov'
;
Azerbaijan Medical University,
Scientific Research Centre (SRC),
A. Kasumzade St. 14, AZ 1022, Baku,
Azerbaijan
;
    'Punhan J. Jamalov'
;
Department of Chemical Engineering,
Baku Engineering University, Khirdalan,
Hasan Aliyev str. 120, AZ0101, Absheron,
Azerbaijan
;
_publ_section_synopsis
;
In the crystal of the title compound, N---H...N hydrogen bonds connect molecules
together, forming ribbons connected along the <i>c</i>-axis direction. The
actual packing between these ribbons is a result of Br---Br repulsion (steric
and/or electrostatic) and they form a zipper-like pattern that obstructs each
other's path.
;
_chemical_name_systematic
;
5-Bromo-1,3,4-thiadiazol-2-amine
;
_chemical_name_common     ?
_chemical_formula_moiety     'C2 H2 Br N3 S'
_chemical_formula_sum     'C2 H2 Br N3 S'
_chemical_formula_iupac     'C2 H2 Br N3 S'
_chemical_formula_weight     180.04
_chemical_melting_point     ?
_space_group_crystal_system     monoclinic
_space_group_name_H-M_alt     'P 21/c'
_space_group_name_Hall     '-P 2ybc'
loop_
    _space_group_symop_operation_xyz
    'x, y, z'
    '-x, y+1/2, -z+1/2'
    '-x, -y, -z'
    'x, -y-1/2, z-1/2'
_cell_length_a     12.1005(13)
_cell_length_b     4.0336(5)
_cell_length_c     10.8832(14)
_cell_angle_alpha     90
_cell_angle_beta     94.682(11)
_cell_angle_gamma     90
_cell_volume     529.42(11)
_cell_formula_units_Z     4
_cell_measurement_reflns_used     2101
_cell_measurement_theta_min     3.5760
_cell_measurement_theta_max     70.0670
_cell_measurement_temperature     293(2)
_exptl_crystal_description     block
_exptl_crystal_colour     colourless
_exptl_crystal_size_max     0.140
_exptl_crystal_size_mid     0.100
_exptl_crystal_size_min     0.080
_exptl_crystal_density_diffrn     2.259
_exptl_crystal_density_meas     ?
_exptl_crystal_density_method     ?
_exptl_crystal_F_000     344
_exptl_absorpt_coefficient_mu     13.199
_exptl_absorpt_correction_type     multi-scan
_exptl_absorpt_process_details
;
(CrysAlisPro; Rigaku OD, 2020)
;
_exptl_absorpt_correction_T_min     0.256
_exptl_absorpt_correction_T_max     0.348
_diffrn_ambient_temperature     293(2)
_diffrn_source     'micro-focus sealed X-ray tube'
_diffrn_radiation_type     'Cu K\a'
_diffrn_radiation_wavelength     1.54184
_diffrn_radiation_monochromator     mirror
_diffrn_measurement_device_type
                         'XtaLAB Synergy, Single source at home/near, HyPix3000'
_diffrn_measurement_device     'four-circle diffractometer'
_diffrn_measurement_method     '\w scans'
_diffrn_detector     'Hybrid Pixel Array Detector'
_diffrn_detector_area_resol_mean     10.0000
_diffrn_reflns_number     3610
_diffrn_reflns_av_R_equivalents     0.0458
_diffrn_reflns_av_unetI/netI     0.0288
_diffrn_reflns_theta_min     3.665
_diffrn_reflns_theta_max     71.881
_diffrn_reflns_theta_full     67.684
_diffrn_measured_fraction_theta_max     0.987
_diffrn_measured_fraction_theta_full     1.000
_diffrn_reflns_limit_h_min     -14
_diffrn_reflns_limit_h_max     14
_diffrn_reflns_limit_k_min     -3
_diffrn_reflns_limit_k_max     4
_diffrn_reflns_limit_l_min     -13
_diffrn_reflns_limit_l_max     13
_diffrn_radiation_probe     x-ray
_refine_special_details     ?
_reflns_number_total     1012
_reflns_number_gt     915
_reflns_threshold_expression     'I > 2\s(I)'
_refine_ls_structure_factor_coef     Fsqd
_refine_ls_matrix_type     full
_refine_ls_R_factor_all     0.0585
_refine_ls_R_factor_gt     0.0561
_refine_ls_wR_factor_gt     0.1712
_refine_ls_wR_factor_ref     0.1752
_refine_ls_goodness_of_fit_ref     1.145
_refine_ls_restrained_S_all     1.144
_refine_ls_number_reflns     1012
_refine_ls_number_parameters     70
_refine_ls_number_restraints     1
_refine_ls_hydrogen_treatment     refxyz
_refine_ls_weighting_scheme     calc
_refine_ls_weighting_details
              'w=1/[\s^2^(Fo^2^)+(0.1175P)^2^+0.3892P] where P=(Fo^2^+2Fc^2^)/3'
_atom_sites_solution_hydrogens     difmap
_atom_sites_solution_primary     ?
_atom_sites_solution_secondary     ?
_refine_ls_shift/su_max     0.000
_refine_ls_shift/su_mean     0.000
_refine_diff_density_max     0.946
_refine_diff_density_min     -0.973
_refine_ls_extinction_method     none
_refine_ls_extinction_coef     .
loop_
    _atom_type_symbol
    _atom_type_description
    _atom_type_scat_dispersion_real
    _atom_type_scat_dispersion_imag
    _atom_type_scat_source
    'C' 'C' 0.0181 0.0091
                         'International Tables Vol C Tables 4.2.6.8 and 6.1.1.4'
    'H' 'H' 0.0000 0.0000
                         'International Tables Vol C Tables 4.2.6.8 and 6.1.1.4'
    'Br' 'Br' -0.6763 1.2805
                         'International Tables Vol C Tables 4.2.6.8 and 6.1.1.4'
    'N' 'N' 0.0311 0.0180
                         'International Tables Vol C Tables 4.2.6.8 and 6.1.1.4'
    'S' 'S' 0.3331 0.5567
                         'International Tables Vol C Tables 4.2.6.8 and 6.1.1.4'
_computing_data_collection
;
CrysAlisPro 1.171.40.84a (Rigaku OD, 2020)
;
_computing_cell_refinement
;
CrysAlisPro 1.171.40.84a (Rigaku OD, 2020)
;
_computing_data_reduction
;
CrysAlisPro 1.171.40.84a (Rigaku OD, 2020)
;
_computing_structure_solution
;
<i>SHELXT</i> (Sheldrick, 2015a)
;
_computing_structure_refinement
;
SHELXL (Sheldrick, 2015b)
;
_computing_molecular_graphics
;
ORTEP-3 for Windows (Farrugia, 2012)
;
_computing_publication_material
;
PLATON (Spek, 2020)
;
loop_
    _atom_site_type_symbol
    _atom_site_label
    _atom_site_fract_x
    _atom_site_fract_y
    _atom_site_fract_z
    _atom_site_U_iso_or_equiv
    _atom_site_adp_type
    _atom_site_calc_flag
    _atom_site_occupancy
    _atom_site_disorder_assembly
    _atom_site_disorder_group
    Br Br1 0.08608(5) 0.68710(19) 0.36306(6) 0.0623(4) Uani d 1 . .
    S S1 0.22468(11) 0.3687(4) 0.58975(12) 0.0534(5) Uani d 1 . .
    N N1 0.3788(4) 0.2478(15) 0.4472(4) 0.0564(12) Uani d 1 . .
    N N2 0.2957(4) 0.4049(16) 0.3750(4) 0.0556(12) Uani d 1 . .
    N N3 0.4221(4) 0.069(2) 0.6501(5) 0.0641(15) Uani d 1 . .
    H H3A 0.484(5) -0.02(2) 0.630(7) 0.077 Uiso d 1 . .
    H H3B 0.396(5) 0.05(2) 0.723(6) 0.077 Uiso d 1 . .
    C C1 0.3547(5) 0.2121(15) 0.5617(5) 0.0476(12) Uani d 1 . .
    C C2 0.2130(4) 0.4824(15) 0.4358(5) 0.0487(12) Uani d 1 . .
loop_
    _atom_site_aniso_label
    _atom_site_aniso_U_11
    _atom_site_aniso_U_22
    _atom_site_aniso_U_33
    _atom_site_aniso_U_12
    _atom_site_aniso_U_13
    _atom_site_aniso_U_23
    Br1 0.0439(5) 0.0734(7) 0.0685(6) 0.0037(2) -0.0013(3) 0.0068(3)
    S1 0.0376(8) 0.0769(10) 0.0470(7) 0.0074(6) 0.0123(5) -0.0004(6)
    N1 0.041(3) 0.085(3) 0.044(2) 0.008(2) 0.0107(19) 0.000(2)
    N2 0.042(2) 0.078(3) 0.048(2) 0.002(2) 0.0105(18) -0.001(2)
    N3 0.040(3) 0.104(5) 0.050(2) 0.019(3) 0.0121(19) 0.009(3)
    C1 0.035(3) 0.068(3) 0.041(2) 0.002(2) 0.0104(19) -0.003(2)
    C2 0.034(2) 0.065(4) 0.047(2) -0.003(2) 0.0013(18) -0.005(2)
_geom_special_details
;
 All esds (except the esd in the dihedral angle between two l.s. planes)
 are estimated using the full covariance matrix.  The cell esds are taken
 into account individually in the estimation of esds in distances, angles
 and torsion angles; correlations between esds in cell parameters are only
 used when they are defined by crystal symmetry.  An approximate (isotropic)
 treatment of cell esds is used for estimating esds involving l.s. planes.
;
loop_
    _geom_bond_atom_site_label_1
    _geom_bond_atom_site_label_2
    _geom_bond_site_symmetry_2
    _geom_bond_distance
    _geom_bond_publ_flag
    Br1 C2 . 1.862(6) y
    S1 C2 . 1.732(6) y
    S1 C1 . 1.746(5) y
    N1 C1 . 1.311(6) y
    N1 N2 . 1.378(7) y
    N2 C2 . 1.283(7) y
    N3 C1 . 1.339(8) y
    N3 H3A . 0.88(6) ?
    N3 H3B . 0.88(6) ?
loop_
    _geom_angle_atom_site_label_1
    _geom_angle_atom_site_label_2
    _geom_angle_atom_site_label_3
    _geom_angle_site_symmetry_1
    _geom_angle_site_symmetry_3
    _geom_angle
    _geom_angle_publ_flag
    C2 S1 C1 . . 86.0(3) y
    C1 N1 N2 . . 112.6(4) y
    C2 N2 N1 . . 112.5(5) y
    C1 N3 H3A . . 118(5) ?
    C1 N3 H3B . . 117(5) ?
    H3A N3 H3B . . 124(7) ?
    N1 C1 N3 . . 124.1(5) y
    N1 C1 S1 . . 113.6(4) y
    N3 C1 S1 . . 122.3(4) y
    N2 C2 S1 . . 115.4(4) y
    N2 C2 Br1 . . 122.7(4) y
    S1 C2 Br1 . . 121.9(3) y
loop_
    _geom_torsion_atom_site_label_1
    _geom_torsion_atom_site_label_2
    _geom_torsion_atom_site_label_3
    _geom_torsion_atom_site_label_4
    _geom_torsion_site_symmetry_1
    _geom_torsion_site_symmetry_2
    _geom_torsion_site_symmetry_3
    _geom_torsion_site_symmetry_4
    _geom_torsion
    _geom_torsion_publ_flag
    C1 N1 N2 C2 . . . . 0.1(8) ?
    N2 N1 C1 N3 . . . . -179.6(7) ?
    N2 N1 C1 S1 . . . . 0.6(7) ?
    C2 S1 C1 N1 . . . . -0.9(5) ?
    C2 S1 C1 N3 . . . . 179.3(7) ?
    N1 N2 C2 S1 . . . . -0.8(7) ?
    N1 N2 C2 Br1 . . . . -178.3(4) ?
    C1 S1 C2 N2 . . . . 0.9(5) ?
    C1 S1 C2 Br1 . . . . 178.5(4) ?
loop_
    _geom_hbond_atom_site_label_D
    _geom_hbond_atom_site_label_H
    _geom_hbond_atom_site_label_A
    _geom_hbond_site_symmetry_A
    _geom_hbond_distance_DH
    _geom_hbond_distance_HA
    _geom_hbond_distance_DA
    _geom_hbond_angle_DHA
    _geom_hbond_publ_flag
    N3 H3B N1 4_566 0.88(6) 2.60(7) 3.398(7) 150(8) yes
    N3 H3A N1 3_656 0.88(6) 2.13(6) 2.997(7) 171(7) yes
    N3 H3B N2 4_566 0.88(6) 2.14(6) 2.992(7) 163(6) yes
_shelx_space_group_comment
;
The symmetry employed for this shelxl refinement is uniquely defined
by the following loop, which should always be used as a source of
symmetry information in preference to the above space-group names.
They are only intended as comments.
;
_shelx_estimated_absorpt_T_min     0.259
_shelx_estimated_absorpt_T_max     0.418
_shelx_hkl_file
;
  -1   0   0 1539.34   14.92
  -1   0   0 1576.19   14.62
  -2   0   0  272.75    3.79
  -2   0   0  257.70    4.14
   3   0   0    4.62    0.42
   3   0   0    3.47    0.46
  -3   0   0    4.25    0.49
  -4   0   0  867.83   11.68
  -4   0   0  908.41   10.83
  -5   0   0  464.44    8.79
  -5   0   0  495.03    7.86
  -6   0   0 5289.80   54.83
  -7   0   0 3692.93   43.65
   8   0   0  122.22    5.46
  -8   0   0  147.94    6.96
   9   0   0  403.56   11.25
  -9   0   0  404.40   11.78
  10   0   0  596.93   15.13
 -10   0   0  611.14   16.01
 -11   0   0  163.71    8.39
  11   0   0  168.40    8.31
 -11   0   0  165.24    7.23
 -12   0   0  153.24    8.23
 -12   0   0  142.56    6.96
 -13   0   0  420.44   13.62
 -13   0   0  389.22   11.65
  14   0   0  274.51   10.68
 -14   0   0  199.75    7.68
   0   1   0    0.07    0.19
   0   1   0    1.60    0.41
   0   1   0    0.13    0.19
   0   1   0    1.70    0.54
   0   1   0    0.08    0.23
   0   1   0    1.21    0.39
   0   1   0    2.29    0.37
  -1   1   0  346.36    5.67
  -1   1   0  341.12    5.60
   1   1   0  329.31    5.72
   1   1   0  362.92    5.44
   1   1   0  356.37    5.08
   1   1   0  297.14    6.68
  -1   1   0  334.71    4.18
   1   1   0  331.54    4.87
  -1   1   0  353.63    5.39
  -1   1   0  316.20    6.14
  -1   1   0  315.93    5.34
   1   1   0  336.45    5.68
   2   1   0 6078.13   57.73
  -2   1   0 6080.91   56.91
  -2   1   0 6034.52   59.68
   2   1   0 6177.64   57.18
  -2   1   0 6093.45   57.26
   2   1   0 6126.26   58.00
  -2   1   0 6171.77   57.59
  -2   1   0 6142.21   58.35
   2   1   0 6015.43   57.05
   3   1   0 4232.11   40.93
   3   1   0 4141.45   40.66
   3   1   0 4291.33   41.02
  -3   1   0 4177.27   43.90
   3   1   0 4177.07   41.15
  -3   1   0 4222.96   42.01
   4   1   0 2831.02   29.93
  -4   1   0 2830.18   31.18
  -4   1   0 2909.69   33.81
  -4  -1   0 3000.10   32.72
   4   1   0 2933.76   30.19
  -5   1   0  297.14    6.95
   5   1   0  299.67    6.26
   5   1   0  286.91    6.11
  -5   1   0  292.90    8.24
  -5  -1   0  316.44    7.72
  -6  -1   0  600.68   12.00
  -6   1   0  580.36   12.94
  -7   1   0  221.27    8.17
  -7  -1   0  224.02    7.39
  -7   1   0  223.31    7.04
  -8   1   0  395.19   10.28
  -8   1   0  393.97   11.76
   8  -1   0  383.55   10.22
  -8  -1   0  391.34   10.69
  -9   1   0  897.02   19.42
  -9   1   0  882.36   17.35
  -9  -1   0  870.49   18.15
   9  -1   0  865.22   17.74
  10  -1   0  532.30   14.09
 -10  -1   0  556.38   15.35
 -11  -1   0  104.07    5.96
  11  -1   0   88.39    5.66
 -11  -1   0   95.86    6.37
 -12  -1   0   55.67    4.54
  12  -1   0   55.45    4.44
 -12  -1   0   52.19    4.66
 -13   1   0  244.39    9.78
 -13  -1   0  264.73    9.27
  13  -1   0  275.52    9.75
 -13  -1   0  236.86    9.28
  14  -1   0   44.14    3.62
 -14  -1   0   37.33    3.36
  14  -1   0   39.75    3.46
   0   2   0 1083.93   16.41
   0   2   0 1061.17   16.30
  -1   2   0  582.38   13.08
   1   2   0  571.84   14.37
   1   2   0  611.91   11.50
  -1   2   0  527.14   10.63
  -1   2   0  576.12   10.85
   1   2   0  591.75    9.24
   1   2   0  627.96   11.84
  -2   2   0  307.98    9.54
  -2   2   0  285.82    7.23
  -2   2   0  270.84    6.94
   2   2   0  307.30    7.91
   2   2   0  294.83    6.38
   2   2   0  317.77    8.28
   3   2   0   41.96    2.88
   3   2   0   44.75    3.17
  -3   2   0   44.63    3.92
   3   2   0   40.01    2.53
  -4  -2   0  599.32   12.68
  -4   2   0  655.58   12.78
   5   2   0  498.93   10.13
  -5   2   0  506.15   14.42
  -5  -2   0  445.65   11.43
  -5   2   0  450.01   10.76
   5   2   0  461.02    9.16
  -6   2   0  326.65    9.37
  -6   2   0  307.94   16.40
  -6   2   0  297.20    8.57
  -6   2   0  353.85   10.39
  -6   2   0  308.99    9.20
   6   2   0  314.86    7.66
   6   2   0  308.56    8.42
  -6  -2   0  313.81    9.88
  -6   2   0  334.58   12.21
   6   2   0  316.39    8.23
   7   2   0  416.99   10.05
  -7   2   0  429.92   19.86
  -7   2   0  441.51   11.75
   7   2   0  412.77   10.40
  -7   2   0  463.73   12.59
  -7   2   0  470.41   11.95
  -7   2   0  452.00   14.98
  -7  -2   0  431.65   12.27
   7   2   0  419.11    9.39
   8   2   0    0.23    0.87
  -8   2   0    2.06    1.73
   8   2   0    4.11    1.40
  -8   2   0    0.72    1.15
  -8  -2   0    1.10    1.08
  -8   2   0    0.48    0.66
   8   2   0   -0.35    0.96
  -8   2   0   -0.27    0.87
  -9   2   0    0.24    1.14
   9   2   0    1.88    1.20
  -9   2   0    0.82    1.05
  10   2   0   30.67    3.27
 -10   2   0   38.51    5.44
 -11   2   0  202.29   10.87
  12   2   0   51.77    3.62
 -12   2   0   59.35    5.15
  13   2   0   33.33    2.81
 -13   2   0   28.17    2.96
   0   3   0   -0.61    1.35
   0   3   0   -0.69    1.23
   0   3   0   -0.10    1.37
   0   3   0    2.79    1.97
  -1   3   0  155.33    6.58
   1   3   0  157.22    7.45
  -1   3   0  154.65    7.43
  -1   3   0  177.51   12.07
  -1   3   0  161.04    7.46
   1   3   0  165.87    7.83
  -1   3   0  151.89    6.25
   1   3   0  161.47    7.43
   1   3   0  166.14    6.77
   2   3   0  112.80    5.99
   2   3   0  101.61    9.75
   2   3   0  129.16    6.74
   2   3   0  148.45    7.52
  -2   3   0  146.59    7.08
   2   3   0  142.79    6.40
  -2   3   0  169.36   11.93
  -2   3   0  133.75    5.78
  -2   3   0  131.36    6.84
  -2   3   0  140.91    6.40
   2   3   0  139.76    6.87
  -3   3   0    0.21    1.80
   3   3   0    3.94    1.46
  -3   3   0    3.23    1.37
   3   3   0    5.40    1.65
  -4   3   0    3.89    1.92
  -4   3   0   10.04    2.01
   4   3   0   10.02    1.52
   4   3   0    7.84    2.03
  -4   3   0    8.14    2.13
  -4   3   0   11.51    3.68
   5   3   0  105.12    6.14
  -5   3   0  133.06    7.46
  -5   3   0  128.64    6.47
   5   3   0  119.18    5.06
  -5   3   0  114.70    6.84
  -5   3   0  141.87   11.76
   5   3   0  114.93    5.59
   6   3   0    4.13    1.77
  -6   3   0    8.73    1.92
  -6   3   0    7.46    2.12
   6   3   0    6.43    1.84
  -6   3   0    7.55    2.39
  -7   3   0   35.03    4.13
  -7   3   0   24.52    3.60
   7   3   0   30.56    3.12
  -8   3   0   42.35    4.47
   8   3   0   55.67    5.43
   9   3   0   58.33    4.21
  -9   3   0   49.88    5.40
  10   3   0   14.75    3.72
 -10   3   0    8.89    2.44
  10   3   0    9.24    1.86
 -11   3   0   -0.21    0.96
  11   3   0   -0.33    1.12
 -11   3   0    0.21    1.06
  11   3   0   -0.10    2.49
   0   4   0    7.02    2.26
   0   4   0    5.10    5.70
  -1   4   0    7.00    6.77
  -1   4   0    4.14    1.89
   1   4   0    5.33    1.84
  -2   4   0   14.24    2.84
  -2   4   0   12.77    7.54
   2   4   0   15.54    2.86
  -3   4   0    5.80    5.82
   3   4   0    0.68    1.19
   4   4   0   21.37    3.22
  -4   4   0   57.39   12.91
  -5   4   0    0.63    4.39
   5   4   0   -1.01    1.33
   6   4   0    3.01    1.75
  -6   4   0   11.82    5.80
  -7   4   0    0.67    2.63
  -8   4   0    0.41    1.68
  14   0  -1   -0.26    1.18
 -14   0   1   -0.38    1.24
  13   0  -1    3.22    1.67
 -13   0   1   -0.18    1.34
 -13   0   1    0.51    1.14
  12   0  -1   -0.14    1.14
 -12   0   1    0.64    1.35
 -12   0   1   -0.13    0.93
  12   0  -1    3.59    1.55
 -11   0   1    0.35    1.21
 -11   0   1    0.39    1.07
  11   0  -1    0.25    1.15
 -10   0   1   -0.16    1.49
  10   0  -1    1.85    1.21
 -10   0   1    0.46    1.06
   9   0  -1    0.18    0.78
  -9   0   1    0.27    1.15
  -7   0   1    1.88    1.06
  -6   0   1    0.17    0.67
  -6   0   1    0.61    0.39
  -5   0   1    1.87    0.53
  -5   0   1    2.12    0.77
  -4   0   1    1.04    0.53
  -4   0   1    0.80    0.37
  -3   0   1    0.91    0.37
   3   0  -1    1.36    0.41
   2   0  -1    0.59    0.26
  -1   0   1    0.53    0.19
  -1   0   1    0.21    0.10
   0   0   1   14.49    1.69
   0   0   1    1.22    0.35
  -1   0  -1    0.09    0.20
   1   0   1    0.47    0.26
  -2   0  -1    0.98    0.24
  -2   0  -1    0.63    0.30
  -2   0  -1    0.75    0.29
  -3   0  -1    0.99    0.29
  -3   0  -1    0.42    0.31
  -3   0  -1    0.40    0.37
   3   0   1    0.16    0.20
  -4   0  -1    0.20    0.24
  -4   0  -1    0.83    0.47
  -5   0  -1    0.43    0.33
  -5   0  -1    0.39    0.51
  -6   0  -1    0.42    0.67
  -7   0  -1    0.35    0.77
  -8   0  -1    1.08    0.73
  -8   0  -1   -0.28    0.96
   8   0   1    0.20    0.51
   9   0   1    1.31    0.86
  -9   0  -1    0.13    1.38
  -9   0  -1   -0.19    1.11
  10   0   1    0.20    0.74
 -10   0  -1   -0.16    1.77
 -10   0  -1    1.09    1.16
  11   0   1    0.11    0.94
 -11   0  -1    0.48    1.06
  12   0   1    0.47    0.90
 -12   0  -1    0.12    0.94
 -12   0  -1   -0.10    1.18
  13   0   1   -0.12    0.96
 -13   0  -1    0.09    1.40
 -14   0  -1    0.53    1.00
 -14   0  -1    1.11    1.43
  14   0   1    0.92    1.21
 -14  -1   1    8.85    1.84
 -14  -1   1    8.86    1.89
  14  -1  -1   12.18    1.95
  14  -1  -1   10.66    2.01
  13  -1  -1   49.93    4.28
 -13  -1   1   40.82    4.08
 -13  -1   1   46.25    3.99
 -12  -1   1   16.08    2.88
  12  -1  -1   19.23    2.78
 -12  -1   1   18.02    2.85
 -11  -1   1    0.37    0.99
  11  -1  -1    0.11    0.87
 -11  -1   1   -0.27    1.41
 -10  -1   1  252.09    8.82
  10  -1  -1  209.97    8.78
  -9  -1   1  538.36   14.18
  -9   1   1  545.85   13.41
  -8   1   1    3.11    1.18
  -8  -1   1    3.96    1.43
   8  -1  -1    3.94    1.15
  -7   1   1  270.18    8.34
  -7  -1   1  259.07    8.59
  -6   1   1   62.92    3.27
   6   1  -1   54.54    2.74
  -6  -1   1   66.39    4.04
  -6   1   1   61.23    3.57
  -5   1   1  125.87    4.72
  -5   1   1  128.51    4.30
   5   1  -1  123.23    3.95
  -5  -1   1  133.95    5.05
  -4   1   1    2.05    0.61
  -4   1   1    2.60    0.75
   4   1  -1    1.03    0.80
  -3   1   1 1470.56   17.31
  -3   1   1 1512.03   18.42
   2   1  -1  824.81    9.63
  -2   1   1  806.60   10.82
  -2   1   1  794.53    9.87
   1   1  -1   78.85    2.20
  -1   1   1   69.98    2.04
  -1   1   1   86.94    2.87
   1   1  -1   78.32    3.01
   1   1  -1   89.70    2.43
   0   1  -1 1850.03   18.53
   0   1  -1 1677.40   19.78
   0   1   1 1829.45   18.07
   0   1   1 1889.25   17.64
   0   1  -1 1839.24   18.39
   0   1  -1 1787.69   18.17
   0   1   1 1714.15   19.84
   1   1   1 1777.49   22.78
  -1   1  -1 1880.85   19.77
  -1   1  -1 1901.08   21.11
  -1   1  -1 1817.22   21.74
   1   1   1 1832.74   21.23
  -1   1  -1 1913.05   19.52
   1   1   1 1960.28   19.35
  -1   1  -1 1885.54   20.35
  -2   1  -1  605.57    9.03
   2   1   1  606.68    8.06
  -2   1  -1  605.19    9.80
  -2   1  -1  608.25    8.17
  -2   1  -1  598.66    7.84
  -2  -1  -1  620.07    8.74
   3   1   1  494.64    7.55
  -3   1  -1  506.04   10.90
  -3  -1  -1  531.45    8.62
   3   1   1  506.39    7.91
  -3   1  -1  488.95    9.42
  -3   1  -1  496.67    7.21
  -3   1  -1  527.95    8.71
   3   1   1  513.82    8.17
  -4   1  -1  929.86   13.45
  -4   1  -1  879.68   14.79
   4   1   1  881.74   11.88
  -4  -1  -1  933.03   13.58
  -5   1  -1    1.42    0.74
  -5  -1  -1    1.28    0.65
   5   1   1    1.26    0.58
   5   1   1    1.13    1.12
  -6   1  -1  635.35   11.54
   6   1   1  645.66   11.11
  -6  -1  -1  635.80   11.88
  -7  -1  -1  512.37   11.26
  -7   1  -1  526.15   11.29
   7   1   1  532.46   10.40
  -7   1  -1  500.50   14.48
   8   1   1   18.44    2.94
  -8   1  -1   17.85    2.93
  -8   1  -1   17.41    2.63
   8  -1   1   21.54    2.38
  -8   1  -1   24.46    2.53
  -8  -1  -1   21.07    2.48
  -9   1  -1   31.09    3.77
   9  -1   1   33.55    3.12
  -9  -1  -1   35.95    3.55
  -9  -1  -1   30.65    3.44
   9   1   1   38.53    4.55
  -9   1  -1   30.16    3.96
 -10  -1  -1    1.60    1.17
  10   1   1    0.33    1.31
  10  -1   1    0.98    0.83
  11  -1   1   12.72    2.22
 -11  -1  -1   12.22    2.43
  11   1   1   17.25    3.64
  12   1   1   11.40    3.08
 -12  -1  -1    8.19    1.99
  12  -1   1    7.17    1.73
 -12  -1  -1    7.73    2.06
 -13  -1  -1  124.60    6.57
  13  -1   1  135.75    6.52
 -13   1  -1  138.30    7.86
 -14  -1  -1   23.98    2.52
 -14   1  -1   30.91    3.09
 -14  -1  -1   31.13    3.37
 -14  -1  -1   34.18    3.28
  14  -1   1   33.09    3.03
  14  -1   1   35.25    3.22
  13  -2  -1  187.27    6.33
  13   2  -1  186.79    6.28
  13  -2  -1  178.55    6.56
  12  -2  -1  168.68    7.11
  11  -2  -1    5.56    1.64
 -11   2   1    5.63    1.75
  11   2  -1    4.07    1.67
 -10   2   1   55.89    5.51
  10   2  -1   61.77    4.46
  10  -2  -1   57.63    4.49
  -9   2   1    5.17    1.94
   9   2  -1    6.78    1.70
   9  -2  -1    5.93    1.64
   8   2  -1   15.52    2.36
  -8   2   1   12.55    2.88
  -8  -2   1   17.59    2.88
  -8   2   1   18.50    2.46
  -8   2   1   14.71    2.38
   8   2  -1   12.23    1.97
  -8   2   1   15.25    2.37
   8   2  -1   15.02    1.96
   7   2  -1  597.60   11.32
  -7   2   1  591.59   14.03
   7   2  -1  578.12   12.56
  -7   2   1  607.97   13.47
  -7   2   1  586.33   13.51
  -7   2   1  598.39   15.70
   7   2  -1  559.07   12.06
  -7  -2   1  592.89   15.38
  -6   2   1  572.68   17.95
   6   2  -1  696.20   11.86
  -6   2   1  620.74   13.18
  -6   2   1  771.09   15.84
   6   2  -1  660.22   12.97
  -6  -2   1  676.92   15.92
   6   2  -1  696.66   13.20
  -6   2   1  699.31   14.53
  -6   2   1  693.80   14.24
  -5   2   1  154.64    6.49
  -5  -2   1  161.31    6.78
  -5   2   1  165.32    6.22
   5   2  -1  186.45    5.23
   5   2  -1  194.47    6.10
  -4   2   1  231.44    8.05
   4   2  -1  211.60    6.06
   3   2  -1  939.93   13.99
  -3   2   1  902.81   14.67
  -3   2   1  962.94   16.99
   3   2  -1  866.24   13.59
   2   2  -1  200.05    5.61
  -2   2   1  215.60    7.04
  -2   2   1  206.84    6.25
  -2   2   1  200.17    6.08
  -1   2   1  425.05   10.30
  -1   2   1  443.73    9.47
  -1   2   1  419.75    9.40
   1   2  -1  424.35    8.71
   0   2  -1  635.93   14.76
   0   2   1  600.79   11.53
   0   2  -1  576.78   10.62
   0   2   1  624.15   11.97
   0   2   1  598.94   13.26
  -1   2  -1 1253.91   22.29
   1   2   1 1256.21   19.05
   1   2   1 1175.40   15.29
   1   2   1 1218.38   22.10
   1   2   1 1260.56   18.60
  -1   2  -1 1194.35   17.04
  -2   2  -1   31.34    2.19
  -2   2  -1   44.45    4.41
   2   2   1   35.38    2.17
   2   2   1   34.78    2.34
   2   2   1   35.85    2.84
   2   2   1   41.78    2.99
   3   2   1 2229.84   26.68
  -3   2  -1 2198.01   29.19
   3   2   1 2328.52   29.28
   3   2   1 2337.97   30.13
   3   2   1 2163.87   26.09
  -4   2  -1  618.44   13.06
  -4   2  -1  628.23   18.36
   4   2   1  614.05   11.20
  -5   2  -1   80.24    4.50
   5   2   1   75.67    4.06
   5   2   1   54.99    3.83
   5   2   1   67.04    4.80
  -5   2  -1   80.53    7.07
  -5   2  -1   62.51    9.65
   5   2   1   91.55    4.44
  -5   2  -1   68.13    4.25
   5   2   1   77.03    3.78
   6   2   1  144.40    6.37
   6   2   1  148.81    5.51
  -6   2  -1  146.26    6.65
   6   2   1  147.60    5.88
  -6  -2  -1  128.98    5.82
  -6   2  -1  148.66    6.46
  -6   2  -1  129.77   14.81
  -6   2  -1  150.66    9.95
   6   2   1  146.04    5.33
   7   2   1  284.90    7.86
  -7   2  -1  309.79   22.33
  -7  -2  -1  269.29    9.09
  -7   2  -1  326.84   10.21
   7   2   1  299.42    8.43
  -7   2  -1  319.84   10.09
  -7   2  -1  295.45   14.33
   7   2   1  288.87    8.75
   8   2   1    1.86    0.97
  -8  -2  -1    2.70    1.19
  -8   2  -1    2.53    1.81
  -8   2  -1    7.64    3.89
   8   2   1    4.95    1.56
  -8   2  -1    2.91    1.17
  -8   2  -1    3.64    1.34
  -9   2  -1  275.65   18.31
  -9   2  -1  242.89    9.14
 -10   2  -1  330.39   10.59
 -10   2  -1  363.69   19.08
 -11   2  -1  133.01    9.98
  11   2   1  116.37    5.15
 -12   2  -1    1.22    1.31
  12   2   1   -0.41    1.54
 -13   2  -1    6.02    1.60
  11   3  -1   29.86    3.28
 -11   3   1   27.26    3.24
 -11   3   1   27.55    3.17
 -10   3   1  160.91    8.45
 -10   3   1  183.06    9.08
   9   3  -1  168.66    9.42
  -9   3   1  105.42    7.36
   8   3  -1    9.22    2.17
   8   3  -1   14.04    3.39
  -8   3   1   12.46    2.89
  -7   3   1   13.98    2.91
  -7   3   1   10.59    2.83
   7   3  -1    9.89    2.28
   7   3  -1   11.64    2.92
   6   3  -1   71.31    5.25
  -6   3   1   61.79    6.10
   6   3  -1   80.60    6.63
  -5   3   1  129.65    6.34
  -5   3   1  143.00    9.54
  -5   3   1  138.70    6.68
   5   3  -1  130.09    7.82
  -5   3   1  139.12    7.63
   5   3  -1  129.33    6.09
   5   3  -1  132.02    5.35
   5   3  -1  138.66    7.62
  -4   3   1  393.65   11.28
  -4   3   1  437.66   16.00
   4   3  -1  303.04    7.99
   4   3  -1  381.63   12.56
  -4   3   1  323.20   11.43
  -4   3   1  326.65    9.90
   3   3  -1  592.46   15.98
  -3   3   1  545.94   13.36
  -3   3   1  441.09   13.20
  -3   3   1  627.67   19.37
   3   3  -1  509.38   14.61
   2   3  -1   98.38    6.15
   2   3  -1   87.92    5.85
  -2   3   1  103.77    8.03
  -2   3   1   80.90    4.64
  -2   3   1   97.88    5.59
   2   3  -1   84.31    5.45
   2   3  -1   85.47    5.56
  -2   3   1   96.77    5.87
   2   3  -1  104.21    5.52
  -1   3   1   77.23    4.58
   1   3  -1   81.23    5.35
  -1   3   1   90.36    5.45
   1   3  -1   90.20    5.82
   1   3  -1   91.02    5.00
  -1   3   1   65.15    6.25
   1   3  -1   81.43    5.44
   1   3  -1   72.59    8.61
  -1   3   1   83.28    7.51
  -1   3   1   94.77    5.51
  -1   3   1   92.48    5.74
   0   3  -1  234.80   14.80
   0   3   1  257.92   12.47
   0   3   1  340.83   15.11
   0   3   1  329.12   10.99
   0   3  -1  327.64    9.48
   0   3   1  285.75    9.11
   0   3   1  373.94   11.24
   0   3  -1  327.91   10.93
   0   3  -1  303.00   10.76
   0   3   1  375.77   11.49
   0   3  -1  317.50   10.97
  -1   3  -1  337.76   11.36
   1   3   1  396.30   11.88
   1   3   1  318.49    9.83
   1   3   1  291.08   13.61
  -1   3  -1  341.44    9.60
  -1   3  -1  354.16   11.40
   1   3   1  366.93   11.59
  -1   3  -1  314.56    9.81
   1   3   1  407.58   12.37
   2   3   1  288.67   10.24
   2   3   1  280.18    9.35
   2   3   1  249.15   10.78
   2   3   1  235.45    8.85
   2   3   1  250.99   13.59
  -2   3  -1  275.53    9.97
  -2   3  -1  290.97    8.74
  -2   3  -1  278.77   10.19
  -2   3  -1  272.21    9.20
  -3   3  -1  265.90    9.24
   3   3   1  259.49    9.44
   3   3   1  263.63   11.06
  -4   3  -1  180.49    7.75
   4   3   1  192.73    9.72
   4   3   1  175.78    7.86
   4   3   1  148.28    5.56
  -4   3  -1  149.28    7.84
   5   3   1   26.07    3.27
   5   3   1   27.13    2.75
   5   3   1   24.57    2.78
  -5   3  -1   29.10    3.86
   5   3   1   33.11    4.55
  -5   3  -1   29.18    3.78
  -5   3  -1   28.23    3.34
   6   3   1  380.46    9.91
   6   3   1  327.15   11.19
   6   3   1  339.36    9.72
  -6   3  -1  364.70   12.88
  -6   3  -1  342.82   12.38
  -6   3  -1  356.08   11.21
   7   3   1  184.80    8.29
   7   3   1  203.12    7.49
   7   3   1  219.18    7.63
   7   3   1  244.44    9.11
  -7   3  -1  214.75    9.78
  -7   3  -1  234.09   10.11
   8   3   1  115.15    5.65
  -8   3  -1   96.92    6.61
   8   3   1   89.44    4.98
   8   3   1  114.03    6.60
  -8   3  -1  121.58    7.30
   9   3   1   26.74    2.78
  -9   3  -1   21.37    3.29
  10   3   1   11.63    1.83
  10   3   1   16.16    3.02
 -10   3  -1   11.85    2.75
  11   3   1    2.07    1.01
  11   3   1    2.27    2.12
 -11   3  -1    1.03    1.18
 -11   3  -1    1.03    1.16
   8   4  -1   42.98    4.49
  -8   4   1  106.63    6.77
  -7   4   1   97.53    7.89
   7   4  -1   43.36    4.42
  -6   4   1  125.64   10.31
   6   4  -1   61.18    5.27
  -5   4   1   35.98    6.41
   5   4  -1   18.92    3.19
   4   4  -1    8.24    2.37
  -4   4   1   19.41    5.38
   3   4  -1   32.19    4.08
   3   4  -1   32.10    3.98
   2   4  -1   98.60    6.87
  -2   4   1  116.26    6.38
  -1   4   1  207.35    8.64
   1   4  -1  200.13    9.80
   0   4  -1  143.01    8.32
   0   4   1  138.37    7.05
  -1   4  -1    8.61    2.47
   1   4   1    6.36    1.75
  -2   4  -1    5.27    1.98
   2   4   1    6.99    1.79
   3   4   1   53.50    4.65
  -3   4  -1   77.15    5.81
  -4   4  -1  117.93    7.34
   4   4   1  135.04    7.22
  -5   4  -1   66.67    5.58
   5   4   1   69.73    5.12
   6   4   1   38.08    3.91
  -6   4  -1  169.96   22.04
  -7   4  -1    4.54    4.34
   7   4   1    1.68    1.24
  -8   4  -1   17.96    4.67
   8   4   1    2.47    1.50
 -14   0   2   48.04    3.58
 -14   0   2   54.35    4.75
 -13   0   2   65.43    4.53
  13   0  -2  107.09    6.84
  13   0  -2  113.84    7.73
 -13   0   2   80.21    6.12
 -12   0   2  262.57    9.30
 -12   0   2  278.78   11.78
  12   0  -2  357.68   12.88
  12   0  -2  369.03   13.94
  11   0  -2   36.62    4.24
 -11   0   2   27.03    3.73
 -11   0   2   24.08    3.00
  11   0  -2   29.02    3.67
 -10   0   2 1193.15   21.05
 -10   0   2 1184.85   20.94
 -10   0   2 1198.19   22.12
  -9   0   2 1832.98   26.60
   9   0  -2 1825.62   30.40
   8   0  -2  868.00   17.79
  -8   0   2  889.72   15.52
  -7   0   2    3.26    0.91
  -6   0   2  844.35   13.36
  -5   0   2  486.74    9.83
   4   0  -2 6474.62   61.79
  -4   0   2 6010.30   61.38
   3   0  -2 4650.97   47.35
  -3   0   2 4648.39   45.07
  -2   0   2 7947.84   74.08
  -2   0   2 8056.29   73.64
  -1   0   2 1264.76   12.35
  -1   0   2 1304.50   14.73
  -1   0   2 1311.75   14.91
   0   0   2 1178.81   17.50
   0   0   2 1068.41   14.19
   1   0   2  118.29    3.49
  -2   0  -2 1305.13   16.75
   2   0   2 1418.55   17.43
  -3   0  -2 5254.37   50.42
  -3   0  -2 5238.01   51.90
  -4   0  -2 6639.99   65.00
  -4   0  -2 6589.76   63.08
  -4   0  -2 6666.12   63.42
  -5   0  -2  934.21   14.54
  -5   0  -2  930.09   13.31
  -6   0  -2  190.00    6.34
  -7   0  -2 1030.71   18.63
   8   0   2  127.62    5.66
  -8   0  -2  126.73    5.94
  -8   0  -2  134.99    6.76
  -9   0  -2 1016.50   20.16
   9   0   2 1004.96   19.37
 -10   0  -2 1607.39   27.42
  10   0   2 1502.40   26.48
  11   0   2   47.90    4.31
 -11   0  -2   57.99    4.92
 -12   0  -2    4.40    1.66
  12   0   2    1.36    1.17
 -13   0  -2  163.55    7.62
  13   0   2  186.66    8.35
 -14   0  -2  192.64    7.38
  14   0   2  208.08    8.02
 -14  -1   2   11.23    2.15
  14  -1  -2   17.15    2.43
  14  -1  -2   13.71    1.96
 -14  -1   2   12.77    2.01
 -13  -1   2  161.06    6.87
  13  -1  -2  172.53    7.17
  13  -1  -2  183.98    8.19
  12  -1  -2  319.35   11.42
 -12  -1   2  336.61   10.50
 -11  -1   2  110.71    6.07
  11  -1  -2   96.73    6.40
 -10  -1   2  187.87    7.67
  10  -1  -2  162.55    8.19
  -9  -1   2  302.51    9.18
   9   1  -2  221.29    7.11
  -9   1   2  298.17    9.63
   9  -1  -2  252.46    9.71
  -9  -1   2  255.87   10.01
  -8   1   2    2.69    1.06
  -8  -1   2    2.89    1.46
   8   1  -2    1.26    0.83
  -7  -1   2  943.31   18.94
  -7   1   2  920.22   16.56
  -6  -1   2 3381.04   41.29
  -6   1   2 3379.91   37.69
  -5  -1   2  642.77   13.30
  -5   1   2  650.45   11.75
  -4   1   2  478.22    8.76
  -4   1   2  472.34    8.83
   3   1  -2  459.20    7.24
   3   1  -2  472.57    7.13
  -3   1   2  477.13    8.17
   3   1  -2  456.30    7.20
  -3   1   2  471.66    8.20
  -2   1   2  375.00    6.27
   2   1  -2  349.59    7.66
  -2   1   2  386.20    6.53
  -2   1   2  362.39    6.09
  -2   1   2  388.23    6.86
   2   1  -2  365.77    6.27
  -2   1   2  352.44    6.46
   2   1  -2  350.50    6.20
   2   1  -2  371.45    6.13
   1   1  -2  727.77    9.88
  -1   1   2  666.28    9.73
  -1   1   2  733.66    9.70
  -1   1   2  657.45   10.29
   1   1  -2  704.67   11.17
   1   1  -2  741.40   10.02
   1   1  -2  753.41    9.74
  -1   1   2  737.24   10.28
  -1   1   2  724.88    9.88
   0   1  -2 5319.88   49.86
   0   1   2 5243.30   50.27
   0   1   2 5242.85   49.87
   0   1  -2 5147.78   51.49
   0   1  -2 5256.19   50.25
   0   1   2 5341.08   51.78
   0   1  -2 5181.77   50.33
   1   1   2 5857.40   57.83
  -1   1  -2 5931.02   58.56
   1   1   2 5786.37   55.06
  -1   1  -2 5769.79   55.24
  -1   1  -2 5789.57   58.34
  -1   1  -2 5828.75   55.42
   1   1   2 5772.46   55.51
  -1   1  -2 5691.12   54.81
  -2   1  -2  174.52    4.04
  -2   1  -2  191.78    6.23
   2   1   2  176.97    4.26
  -2   1  -2  174.30    6.45
  -2   1  -2  170.03    3.87
   2   1   2  181.73    4.18
   2   1   2  197.41    4.96
  -2   1  -2  170.94    4.04
  -2  -1  -2  154.67    3.68
  -3  -1  -2   53.66    2.26
   3   1   2   57.23    2.26
  -3   1  -2   60.81    2.84
  -3   1  -2   60.02    3.92
   4   1   2  214.04    4.88
  -4  -1  -2  226.92    5.41
  -4   1  -2  236.21    6.13
  -4   1  -2  222.39    8.36
  -5  -1  -2  914.76   13.60
  -5   1  -2  826.21   18.15
  -5   1  -2  941.55   14.55
   5   1   2  827.63   12.19
  -6  -1  -2 1142.04   16.92
  -6   1  -2 1141.72   17.49
   6   1   2 1139.13   16.92
  -7   1  -2 2215.32   30.27
   7   1   2 2175.70   27.98
  -7  -1  -2 2209.44   28.30
  -7   1  -2 1936.49   32.13
  -7   1  -2 2195.27   28.78
   7   1   2 1984.60   31.84
  -8   1  -2  429.08   11.25
   8   1   2  403.88   13.22
  -8   1  -2  440.25   11.86
  -8   1  -2  379.40   14.85
  -8  -1  -2  449.41   11.31
   9  -1   2  288.85    9.10
   9   1   2  274.23   11.45
  -9  -1  -2  282.08    9.79
  10   1   2   90.22    6.97
  10  -1   2   92.94    5.49
  11   1   2  217.28   11.13
  11  -1   2  211.18    8.50
 -12   1  -2  294.89   11.33
  12   1   2  283.94   12.71
  12  -1   2  266.66    9.49
  13   1   2  110.32    7.45
 -13   1  -2  111.24    6.47
  13  -1   2  102.02    5.45
 -13   1  -2  111.99    7.15
 -14  -1  -2  120.76    5.81
 -14  -1  -2  130.89    6.07
  14   1   2  134.07    6.84
 -14   1  -2  129.14    6.06
  14  -1   2  125.71    5.35
 -13   2   2   62.72    3.95
  13  -2  -2   77.06    4.38
  13  -2  -2   73.58    3.70
  13   2  -2   77.78    4.48
  12  -2  -2    9.76    1.58
  12  -2  -2    9.17    1.86
  12   2  -2    9.00    2.02
  11  -2  -2   18.48    2.73
  11   2  -2   19.42    2.83
  10  -2  -2   61.03    4.85
  10   2  -2   51.43    4.31
   9   2  -2   97.31    5.68
   9  -2  -2   83.67    5.69
  -8  -2   2  195.87    9.63
  -8   2   2  206.94    7.99
   8   2  -2  188.72    7.57
   8   2  -2  169.15    6.79
  -8   2   2  193.01    8.53
   7   2  -2  245.02    8.11
  -7  -2   2  249.49   10.25
   7   2  -2  226.13    7.56
  -7   2   2  252.12    9.32
  -7   2   2  228.95    8.22
  -7   2   2  249.58    9.13
  -7   2   2  245.78    8.44
  -6   2   2   50.32    3.60
   6   2  -2   55.86    3.58
  -6   2   2   46.25    3.54
  -6   2   2   55.85    4.15
   6   2  -2   51.39    3.55
   6   2  -2   52.93    4.25
  -6   2   2   59.72    4.43
  -6  -2   2   53.63    4.54
   6   2  -2   54.03    3.11
  -5   2   2   22.30    2.70
   5   2  -2   21.52    1.97
   5   2  -2   19.56    2.20
  -5   2   2   18.13    2.27
   5   2  -2   20.62    2.14
  -5   2   2   16.81    2.04
   5   2  -2   20.68    2.59
   5   2  -2   15.56    2.03
  -4   2   2  639.30   12.99
   4   2  -2  588.40   11.41
  -3   2   2  798.63   14.14
   3   2  -2  794.36   13.02
  -2   2   2  393.51    9.33
   2   2  -2  351.76    8.29
   2   2  -2  394.96    8.10
  -2   2   2  354.62    8.80
   1   2  -2  438.81    9.41
  -1   2   2  423.83    9.69
   0   2   2   10.18    1.89
   0   2  -2    9.64    1.39
   0   2   2   10.08    1.50
  -1   2  -2    0.10    0.60
   1   2   2    3.52    1.02
   2   2   2  487.74    9.17
  -2   2  -2  471.66   10.00
   2   2   2  489.45   11.15
  -3   2  -2 2089.70   40.33
   3   2   2 2104.14   25.73
   3   2   2 2144.09   29.46
   3   2   2 2074.30   28.58
  -4   2  -2  153.33   10.83
   4   2   2  162.49    5.80
   5   2   2  219.95    7.25
   5   2   2  205.79    9.22
  -5   2  -2  199.36   18.80
  -5   2  -2  191.06    8.04
  -5   2  -2  169.06    5.86
   5   2   2  199.97    7.50
   5   2   2  183.76    5.74
  -5   2  -2  223.33   14.24
   5   2   2  172.91    6.72
   5   2   2  262.07    7.99
  -5   2  -2  216.81    9.88
  -6   2  -2    1.37    1.20
  -6   2  -2    2.51    1.22
   6   2   2    1.65    1.14
   6   2   2    2.42    1.52
   6   2   2    1.66    1.67
   6   2   2    1.36    1.12
  -6   2  -2    2.20    2.32
  -6   2  -2    5.46    4.35
   7   2   2  289.70    9.74
  -7   2  -2  288.84   24.91
   7   2   2  223.53    8.02
  -7   2  -2  236.30    9.24
  -7   2  -2  181.24   13.81
  -8   2  -2   65.38    5.08
   8   2   2   52.21    3.62
  -9   2  -2  278.19   10.25
   9   2   2  235.31    7.50
 -10   2  -2  157.34    7.53
  10   2   2  140.31    5.75
 -11   2  -2   10.65    2.17
  11   2   2   12.87    2.17
 -12   2  -2    0.48    1.18
  12   2   2    1.44    1.44
 -13  -2  -2   37.32    3.23
 -13   2  -2   62.22    4.46
  11   3  -2   49.13    4.72
 -11   3   2   36.92    3.34
 -11   3   2   40.15    3.65
 -10   3   2   47.84    4.44
 -10   3   2   45.42    4.22
   9   3  -2    2.86    2.21
  -9   3   2    3.63    1.65
  -9   3   2    1.82    1.40
   8   3  -2   13.41    2.60
  -8   3   2   16.06    3.17
  -8   3   2   18.85    3.34
   8   3  -2   19.99    4.11
   7   3  -2    1.06    1.74
  -7   3   2    0.46    1.52
  -7   3   2    3.27    1.81
  -7   3   2    1.57    1.06
  -6   3   2    1.71    1.10
  -6   3   2    0.90    1.42
   6   3  -2    0.98    1.90
   5   3  -2  108.43    7.18
   5   3  -2   85.69    6.26
  -5   3   2   78.76    6.40
  -5   3   2   86.50    5.35
  -5   3   2  105.33    6.87
  -4   3   2   62.43    5.77
   4   3  -2   71.31    5.63
   4   3  -2   82.48    6.11
  -4   3   2   82.24    5.91
  -4   3   2   73.86    5.95
  -4   3   2   72.86    4.74
  -3   3   2    3.33    2.36
   3   3  -2    6.14    2.10
  -3   3   2    9.15    2.45
  -3   3   2    7.57    2.20
   3   3  -2    8.33    2.26
  -2   3   2   89.44    5.78
  -2   3   2   79.57    6.31
   2   3  -2   73.20    5.24
   2   3  -2   63.29    5.15
   2   3  -2   74.43    5.55
  -2   3   2   68.02    4.45
  -2   3   2   88.17    5.60
  -1   3   2   64.37    5.37
  -1   3   2   72.89    6.33
   1   3  -2   61.49    5.02
  -1   3   2   87.12    5.52
   1   3  -2   70.11    5.14
  -1   3   2   90.87    5.81
  -1   3   2   77.66    5.32
   0   3   2   21.77    3.49
   0   3  -2   27.44    3.47
   0   3   2   28.03    3.46
   0   3  -2   37.32    3.89
   0   3   2   43.15    4.07
   0   3   2   26.32    3.30
   1   3   2   62.06    6.18
  -1   3  -2   68.65    5.09
   1   3   2   81.39    5.57
   1   3   2   79.20    5.58
   1   3   2   80.48    5.57
   1   3   2   70.61    6.11
  -1   3  -2   69.16    4.84
  -2   3  -2    0.69    0.90
   2   3   2   -0.19    0.86
   2   3   2    2.37    1.99
  -2   3  -2    0.21    0.98
   2   3   2   -0.27    1.32
   2   3   2    0.68    1.40
   2   3   2    0.83    1.17
   2   3   2    0.11    0.94
   3   3   2   70.07    4.94
  -3   3  -2   67.38    5.00
   3   3   2   56.15    5.85
   3   3   2   77.66    6.07
   4   3   2   20.86    3.82
  -4   3  -2   22.15    3.10
   4   3   2   21.73    2.53
   4   3   2   21.62    3.08
   4   3   2   14.90    2.16
   5   3   2  242.57   10.12
   5   3   2  256.43   12.57
   5   3   2  260.77    8.14
   5   3   2  255.99    8.22
   5   3   2  254.10    9.75
  -5   3  -2  260.42    9.93
  -5   3  -2  274.26   11.94
   6   3   2    3.47    1.32
   6   3   2    4.52    1.43
   6   3   2    2.06    2.34
  -6   3  -2    1.06    1.58
   6   3   2    1.94    1.26
  -6   3  -2    2.88    1.74
  -6   3  -2    3.06    1.38
   6   3   2    6.55    2.18
   7   3   2    4.46    1.53
  -7   3  -2    4.97    1.52
  -7   3  -2    3.48    1.84
   7   3   2    5.81    2.33
  -7   3  -2    3.27    1.68
   7   3   2    4.22    1.41
   7   3   2    3.78    1.52
   8   3   2    4.03    1.54
   8   3   2    3.96    2.19
   8   3   2    3.85    1.30
  -8   3  -2    2.82    1.60
  -8   3  -2    4.03    1.68
   9   3   2    0.42    0.94
   9   3   2    0.30    0.97
  -9   3  -2    0.85    1.23
  -9   3  -2   -0.24    1.18
   9   3   2   -0.38    1.95
 -10   3  -2    2.53    1.45
  10   3   2    2.33    1.07
 -11   3  -2   33.86    3.90
  11   3   2   15.22    1.71
  -8   4   2   20.43    3.23
   8   4  -2    7.97    2.34
  -7   4   2    6.88    1.83
   7   4  -2    2.59    1.85
   6   4  -2    7.43    2.38
  -6   4   2   10.29    2.47
  -5   4   2    9.97    2.83
   5   4  -2    7.18    2.38
  -4   4   2    5.05    2.29
   4   4  -2    3.19    1.77
  -3   4   2   24.34    4.37
   3   4  -2   16.97    3.22
  -3   4   2   22.64    3.11
   3   4  -2   18.68    3.35
  -2   4   2    3.25    1.39
  -2   4   2    2.08    2.05
   2   4  -2    0.45    1.29
  -1   4   2   25.92    3.43
   1   4  -2   25.42    4.04
   0   4  -2   -0.15    1.43
   0   4   2    1.43    1.20
   0   4  -2    2.35    1.52
  -1   4  -2   13.26    2.90
   1   4   2   12.16    2.37
  -2   4  -2   12.47    2.71
   2   4   2   10.20    3.05
   2   4   2   12.88    2.43
   3   4   2    3.55    2.21
   3   4   2    3.28    1.48
  -3   4  -2    3.30    1.53
   3   4   2    3.18    1.54
   4   4   2   38.68    5.25
  -4   4  -2   24.63    3.75
   4   4   2   35.09    3.89
  -5   4  -2    4.18    1.78
   5   4   2    3.70    1.58
   6   4   2    9.38    2.14
  -6   4  -2   11.29    2.45
  -7   4  -2   23.22    5.45
   7   4   2    6.20    1.77
   8   4   2   10.17    4.10
  -8   4  -2   43.24    5.71
 -14   0   3    0.22    1.13
  14   0  -3    0.59    0.92
 -14   0   3    0.25    0.97
 -13   0   3    0.13    1.07
 -13   0   3   -0.30    1.16
  13   0  -3    0.94    1.06
 -12   0   3    0.58    1.17
 -12   0   3    0.35    1.19
  12   0  -3    0.38    1.05
 -11   0   3    0.54    1.22
  11   0  -3    0.13    1.01
  10   0  -3    0.80    0.91
 -10   0   3    0.69    1.40
  -9   0   3    1.18    1.21
  -9   0   3   -0.26    0.98
  -9   0   3    0.15    0.85
  -8   0   3   -0.15    0.77
  -8   0   3    3.01    1.08
  -8   0   3    2.42    1.16
  -7   0   3    0.78    0.63
  -7   0   3    1.54    0.82
  -7   0   3    0.06    0.71
  -6   0   3    1.05    0.72
  -6   0   3    0.20    0.59
  -5   0   3    0.63    0.50
  -5   0   3    1.59    0.62
  -4   0   3    0.36    0.39
   4   0  -3    1.13    0.69
  -4   0   3    1.41    0.58
  -3   0   3    1.78    0.61
  -3   0   3    3.94    0.78
  -2   0   3    1.10    0.53
  -2   0   3    0.18    0.44
  -1   0   3    0.41    0.45
  -1   0   3    1.03    0.65
   0   0   3    0.65    1.06
   0   0   3    0.32    0.44
   1   0   3    0.13    0.44
   1   0   3    0.88    0.95
   2   0   3    0.40    0.67
  -3   0  -3    0.75    0.91
   3   0   3    3.70    1.21
  -4   0  -3    1.35    0.67
  -4   0  -3    0.62    0.65
  -5   0  -3    0.05    0.64
  -5   0  -3    0.06    0.60
  -6   0  -3   -0.27    0.76
  -7   0  -3    0.83    0.75
  -7   0  -3    0.08    0.76
   7   0   3    2.68    0.94
  -8   0  -3   -0.09    0.65
  -8   0  -3    0.59    1.17
   8   0   3    2.28    1.02
  -9   0  -3    0.20    0.94
   9   0   3    1.04    0.97
  10   0   3    2.72    1.29
  11   0   3    0.89    0.96
 -12   0  -3   -0.21    1.01
 -12   0  -3    0.91    1.29
  12   0   3    0.43    0.87
 -12   0  -3   -0.12    1.41
 -13   0  -3   -0.45    1.21
  13   0   3    0.19    0.87
 -13   0  -3    0.09    1.32
  14   0   3    0.07    0.69
 -14   0  -3   -0.06    0.75
 -14  -1   3    0.77    0.99
 -14  -1   3    0.19    0.97
  14  -1  -3    1.88    1.11
  14  -1  -3    0.62    0.61
 -13  -1   3   47.96    3.78
 -13  -1   3   44.24    4.45
  13  -1  -3   53.32    3.80
  12  -1  -3   81.19    5.89
  12  -1  -3   80.81    5.00
 -12  -1   3   78.11    5.03
 -11  -1   3   53.78    4.32
  11  -1  -3   52.33    4.92
  10   1  -3   21.76    2.66
 -10  -1   3   33.34    3.53
  10  -1  -3   32.46    3.87
  -9   1   3  126.29    6.30
   9  -1  -3  113.54    6.83
  -8   1   3    0.09    0.61
  -8  -1   3    0.23    1.09
  -8   1   3    0.16    0.77
   8   1  -3    1.07    0.88
  -7  -1   3   60.23    4.66
  -7   1   3   65.74    3.96
   7   1  -3   46.34    3.26
  -7   1   3   51.45    3.70
   7   1  -3   49.18    3.26
  -6  -1   3  286.17    9.52
  -6  -1   3  302.78    7.62
  -6   1   3  285.87    8.45
  -5   1   3  674.39   12.89
  -5  -1   3  592.49   11.23
  -4   1   3  101.97    4.34
   4   1  -3   98.57    5.01
  -4   1   3  113.07    4.12
   3   1  -3  594.73   10.13
  -3   1   3  645.40   10.33
  -3   1   3  619.31   10.08
   3   1  -3  614.92    9.86
   3   1  -3  625.74   10.43
  -3   1   3  645.09   10.58
  -2   1   3    5.24    0.93
   2   1  -3    5.12    1.23
   2   1  -3    0.51    0.48
  -2   1   3    0.52    0.46
  -2   1   3    0.52    0.47
   2   1  -3    0.16    0.42
   1   1  -3  799.47   12.43
  -1   1   3  709.03   12.52
   1   1  -3  722.88   14.02
  -1   1   3  669.00   13.17
  -1   1   3  812.67   12.47
  -1   1   3  765.21   11.30
   0   1  -3  222.55    6.31
   0   1  -3  223.31    7.05
   0   1   3  252.39    6.13
   0   1  -3  243.21    6.15
   0   1   3  219.56    6.34
   0   1   3  238.71    6.10
   0   1   3  222.44    6.59
  -1   1  -3  350.27    9.47
   1  -1   3  329.57    7.79
  -1   1  -3  357.18    7.50
   1   1   3  359.32    7.75
  -2   1  -3    5.68    0.93
   2   1   3    7.39    1.15
  -2   1  -3    6.59    1.73
   2   1   3    5.55    1.00
  -2   1  -3    4.77    0.83
   3   1   3  147.57    4.85
   3   1   3  138.40    4.49
  -4  -1  -3  343.49    6.95
  -4  -1  -3  349.26    8.33
  -5  -1  -3  421.97    8.55
  -5  -1  -3  401.59    9.72
  -6  -1  -3    0.91    0.73
  -6   1  -3    0.93    1.21
  -7   1  -3  168.36    7.64
   7   1   3  178.36    6.67
  -7   1  -3  157.52    9.13
   7   1   3  163.37    7.78
  -8  -1  -3   19.52    2.64
  -8   1  -3   19.26    2.88
   8   1   3   21.09    3.09
   9   1   3   71.61    5.79
  -9   1  -3   80.71    5.59
 -10   1  -3  163.24    8.23
  10   1   3  172.51    9.16
 -10   1  -3  151.62    7.61
  11   1   3   52.15    5.16
 -11   1  -3   58.20    5.03
 -12   1  -3    0.44    1.03
  12   1   3    0.64    1.17
  13   1   3   24.14    3.14
 -13  -1  -3   19.15    2.85
 -13  -1  -3   24.18    3.04
 -13   1  -3   23.95    2.89
 -13   1  -3   27.29    3.39
  13  -2  -3   13.20    1.93
  12  -2  -3    0.63    0.95
  12   2  -3    0.89    1.27
 -12   2   3    0.08    0.83
  11  -2  -3    5.21    1.71
  11   2  -3    3.69    1.74
 -10   2   3   65.68    5.22
  10   2  -3   73.60    5.41
  10  -2  -3   76.69    5.64
  -9   2   3  376.07   12.98
   9   2  -3  416.57   12.75
   8   2  -3  131.53    6.76
  -8   2   3  131.62    6.53
  -8  -2   3  114.73    7.97
  -7  -2   3   68.78    6.03
   7   2  -3   72.13    4.91
  -7   2   3   66.59    4.54
   7   2  -3   58.92    4.22
  -6  -2   3  234.10   10.01
  -6   2   3  211.70    7.78
   6   2  -3  247.04    9.19
   6   2  -3  237.57    8.24
   6   2  -3  224.64    7.73
   5   2  -3   71.64    4.72
  -5   2   3   51.32    4.32
   5   2  -3   65.20    4.11
   5   2  -3   56.99    4.04
   5   2  -3   71.26    4.20
  -5   2   3   74.73    4.16
  -4   2   3   37.27    2.89
   4   2  -3   41.51    3.16
   3   2  -3 1474.66   21.22
  -3   2   3 1478.41   22.38
   2   2  -3  524.15   11.19
  -2   2   3  551.34   12.15
  -1   2   3   79.52    4.26
   1   2  -3   71.35    3.83
   0   2  -3  456.81   10.31
   0   2   3  442.45   10.74
  -1   2  -3  587.61   11.81
   1   2   3  568.06   12.46
  -2   2  -3  234.53    7.17
   2   2   3  238.20    7.86
  -3   2  -3  337.03   13.94
   3   2   3  357.85   10.14
  -4   2  -3  199.06    6.66
   4   2   3  229.23    9.56
   4   2   3  212.77    6.30
   4   2   3  207.05    5.87
   4   2   3  216.91    7.48
  -4   2  -3  231.61   12.28
   4   2   3  209.89    7.91
  -5   2  -3   74.47    4.21
   5   2   3   83.96    7.07
   5   2   3   91.66    5.52
  -5   2  -3   67.93    5.46
   5   2   3   75.62    3.99
   5   2   3   76.26    3.63
   5   2   3   69.21    4.38
   5   2   3   81.84    6.12
  -5   2  -3   69.64    7.06
   5   2   3   99.91    5.42
  -6   2  -3  275.63   13.90
   6   2   3  344.05   13.20
   6   2   3  312.37   14.40
   6   2   3  290.51    7.62
  -6   2  -3  257.51   18.17
  -6   2  -3  294.65   11.17
  -6   2  -3  283.24    8.49
   6   2   3  300.78   10.77
   6   2   3  280.27    8.01
  -7   2  -3  625.96   21.07
   7   2   3  764.58   24.16
  -7   2  -3  624.42   27.72
   7   2   3  805.15   17.66
   7   2   3  557.57   16.38
  -7   2  -3  706.57   17.89
   7   2   3  652.70   13.15
   7   2   3  636.65   12.39
   8   2   3  112.50    5.52
   8   2   3  117.94    4.94
   8   2   3  113.24    5.31
   9   2   3   33.13    5.70
  -9   2  -3   21.27    3.34
  -9   2  -3   36.62    7.33
   9   2   3   18.23    2.69
 -10   2  -3   35.06    6.41
  10   2   3   29.40    5.23
 -10   2  -3   15.93    2.83
  10   2   3   17.98    2.59
  11   2   3   34.95    3.09
 -11   2  -3   32.01    3.51
 -12  -2  -3   21.28    2.66
 -12   2  -3   20.61    2.46
 -11   3   3    2.04    0.92
  11   3  -3    2.92    2.07
 -11   3   3    3.62    1.24
  10   3  -3   10.82    3.85
 -10   3   3   11.33    2.14
 -10   3   3   10.69    2.19
  -9   3   3    3.70    1.65
   9   3  -3    2.55    2.56
  -9   3   3    7.11    2.96
  -9   3   3    4.05    1.66
   8   3  -3   15.57    4.09
  -8   3   3   14.25    2.85
  -8   3   3   14.17    2.80
   7   3  -3  163.24   10.83
  -7   3   3  165.53    8.04
  -7   3   3  136.93    8.24
  -7   3   3  139.68    8.39
  -6   3   3  349.68   13.25
  -6   3   3  377.18   12.34
   6   3  -3  384.90   14.71
  -6   3   3  343.33   13.28
  -5   3   3  155.11    7.62
   5   3  -3  179.81    9.76
  -5   3   3  163.44    9.03
   5   3  -3  161.51    8.96
  -5   3   3  150.65    8.65
  -4   3   3   28.30    6.03
  -4   3   3   30.98    3.71
   4   3  -3   25.05    3.13
  -4   3   3   25.91    3.10
   4   3  -3   29.80    4.07
   4   3  -3   38.44    4.62
  -4   3   3   31.73    4.04
  -3   3   3  220.65    8.85
   3   3  -3  263.25   11.16
   3   3  -3  143.31    8.20
  -3   3   3  144.44   11.18
  -3   3   3  255.46   10.07
   3   3  -3  238.67   10.07
   3   3  -3  243.11   10.69
  -3   3   3  224.22   10.24
   2   3  -3  106.60    6.91
  -2   3   3   93.36    5.76
  -2   3   3  111.92    6.89
   2   3  -3   46.81    4.95
   2   3  -3   98.90    6.79
   2   3  -3   98.27    6.56
  -2   3   3  114.96    6.78
  -2   3   3  124.53    7.15
  -2   3   3   47.83    5.87
  -1   3   3  154.09    8.22
  -1   3   3  128.99    6.90
   1   3  -3   67.30    6.06
   1   3  -3  131.55    6.84
  -1   3   3  167.04    8.23
  -1   3   3  158.64    8.03
   1   3  -3  122.08    7.41
  -1   3   3   60.25    6.00
   0   3   3  432.54   13.30
   0   3  -3  394.99   11.97
   0   3   3  468.81   14.13
   0   3   3  457.17   13.85
   0   3  -3  380.50   13.14
   1   3   3  278.81   11.15
  -1   3  -3  144.64   10.05
   1   3   3  148.24    9.88
   1   3   3  239.87    8.92
  -1   3  -3  251.00   10.27
  -1   3  -3  234.32    9.12
   1   3   3  293.18   11.37
   1   3   3  282.53   10.87
  -2   3  -3    3.21    1.53
   2   3   3    2.05    2.20
   2   3   3    3.36    1.46
   2   3   3    0.57    1.30
  -2   3  -3    2.54    1.37
   2   3   3    5.82    1.89
   2   3   3    4.42    1.74
  -3   3  -3  308.43   11.54
   3   3   3  230.86   12.03
   3   3   3  271.23    8.47
   3   3   3  207.33    9.48
   3   3   3  316.44   10.84
   3   3   3  357.32   13.36
   4   3   3  434.23   10.98
   4   3   3  370.49   13.04
  -4   3  -3  446.08   14.05
   4   3   3  477.12   13.68
   4   3   3  354.30   15.03
   5   3   3   95.31    8.00
   5   3   3   82.71    4.92
   5   3   3   89.87    6.72
   5   3   3   93.69    5.06
   5   3   3  106.53    6.41
  -5   3  -3   94.16    6.40
  -6   3  -3   49.57    4.64
   6   3   3   56.31    4.20
   6   3   3   46.24    3.64
   6   3   3   51.78    5.35
  -6   3  -3   43.26    5.70
   6   3   3   55.53    4.75
  -7   3  -3   56.17    4.75
   7   3   3   72.40    4.73
  -7   3  -3   51.66    6.23
   7   3   3   56.44    3.88
   7   3   3   61.97    5.01
  -7   3  -3   68.16    5.84
   8   3   3    6.63    1.53
   8   3   3    8.41    1.84
  -8   3  -3    6.87    2.37
  -8   3  -3    8.29    2.24
   9   3   3   35.29    3.27
  -9   3  -3   25.05    3.78
   9   3   3   28.07    2.52
 -10   3  -3  113.61    6.74
  10   3   3  105.77    4.17
  -8   4   3    6.23    1.66
   8   4  -3    0.86    1.59
   7   4  -3   -0.98    1.70
  -7   4   3    1.14    1.24
  -6   4   3   14.04    2.98
   6   4  -3    4.86    2.23
  -5   4   3   58.00    4.66
   5   4  -3   41.68    5.48
  -4   4   3  116.38    6.88
   4   4  -3   73.51    7.06
  -3   4   3  121.73    7.38
  -3   4   3   38.76    6.45
   3   4  -3   78.03    6.94
  -3   4   3  109.45    6.61
   3   4  -3   72.48    6.71
   2   4  -3   54.52    6.34
  -2   4   3   58.85    5.47
  -2   4   3   56.13    5.00
   2   4  -3   51.21    5.79
   2   4  -3   48.18    5.66
  -1   4   3    1.94    1.61
   1   4  -3    1.22    1.53
  -1   4   3   -1.40    3.50
   1   4  -3    2.20    1.61
  -1   4   3    1.12    1.26
   1   4  -3    2.34    1.80
   0   4  -3   57.96    5.99
   0   4  -3   49.66    5.70
   0   4   3   52.11    4.91
   0   4  -3   52.20    5.67
  -1   4  -3  109.29    7.79
   1   4   3  112.16    7.03
  -1   4  -3  115.97    8.05
  -2   4  -3  106.21    7.35
   2   4   3  117.25    7.07
  -2   4  -3  122.97    7.82
   3   4   3   39.67    4.36
   3   4   3   40.58    4.25
  -3   4  -3   34.33    4.55
   3   4   3   33.78    5.22
   4   4   3   25.63    4.63
  -4   4  -3   26.35    3.91
   4   4   3   35.38    4.04
  -4   4  -3   22.45    3.65
   5   4   3    0.55    1.26
  -5   4  -3    0.65    1.25
   6   4   3   22.12    3.73
  -6   4  -3   33.63    3.97
   7   4   3   29.91    3.65
  -7   4  -3   42.19    4.18
 -14   0   4    4.07    1.19
 -13   0   4  178.56    9.02
 -13   0   4  126.81    5.67
 -12   0   4  224.15    8.28
 -12   0   4  254.96   11.49
 -11   0   4  178.93    7.60
  11   0  -4  238.73   10.26
 -10   0   4  211.43    8.29
  10   0  -4  254.44   10.27
  -9   0   4  189.22    7.42
  -9   0   4  205.05    7.80
  -9   0   4  188.65    7.91
   8   0  -4   51.70    3.73
  -8   0   4   60.00    4.12
  -8   0   4   66.80    4.28
  -8   0   4   66.92    4.08
   8   0  -4   63.05    4.30
  -8   0   4   54.27    4.16
  -7   0   4  451.97   10.76
  -7   0   4  474.89   10.87
  -7   0   4  450.35   10.24
   7   0  -4  376.99   10.03
  -7   0   4  385.61   11.33
  -6   0   4 2869.52   34.58
  -6   0   4 2894.48   33.87
  -5   0   4 2052.56   26.52
  -5   0   4 2129.52   25.76
  -4   0   4  661.31   11.96
  -4   0   4  686.32   11.81
  -3   0   4   12.72    1.57
  -3   0   4   29.65    2.19
  -2   0   4  369.80    8.42
  -1   0   4  617.90   10.59
   0   0   4 9999.00   96.18
   0   0   4 9965.89   97.18
   1   0   4 3672.05   39.15
   1   0   4 3504.78   40.99
   2   0   4 1095.14   21.31
   2   0   4 1055.51   15.32
   3   0   4  138.51    6.37
   3   0   4  121.98    4.33
  -4   0  -4   23.20    2.24
   4   0   4   22.66    2.49
  -5   0  -4  713.74   13.85
  -6   0  -4 1941.82   27.66
   7   0   4 1123.80   19.65
  -7   0  -4  958.67   21.03
   8   0   4 1242.69   22.23
  -8   0  -4 1082.01   23.17
   9   0   4   61.75    4.80
 -10   0  -4  304.33   11.27
  10   0   4  316.49   11.35
 -11   0  -4   45.57    4.17
  11   0   4   38.89    4.03
 -11   0  -4   47.45    4.48
 -12   0  -4  164.59    7.48
 -12   0  -4  162.66    7.71
  12   0   4  157.36    7.46
  13   0   4  193.29    7.48
 -13   0  -4  212.26    7.59
 -14  -1   4    6.13    1.68
  14  -1  -4   10.45    1.74
  14  -1  -4    7.11    1.23
 -13  -1   4  116.09    7.15
  13  -1  -4  127.85    5.55
 -13  -1   4  114.24    5.42
 -12  -1   4  106.31    5.73
  12  -1  -4  102.87    5.48
 -11   1   4    6.37    1.83
 -11  -1   4    7.71    1.96
  11  -1  -4    6.84    2.08
  11  -1  -4    7.01    1.63
  11   1  -4    7.15    1.80
  10   1  -4  168.21    7.51
  10  -1  -4  180.37    7.62
  -9   1   4  758.30   16.73
   9   1  -4  666.12   15.55
  -9   1   4  765.58   16.52
  -9   1   4  643.02   16.58
   8   1  -4  451.24   12.20
  -8   1   4  528.42   13.01
   8   1  -4  455.00   13.13
  -8   1   4  416.05   12.50
  -8   1   4  502.12   12.73
   7   1  -4  138.26    6.40
   7   1  -4  132.85    6.46
  -7   1   4  134.24    6.66
  -6  -1   4  196.59    8.45
  -6   1   4  180.55    7.46
   5   1  -4   38.01    3.72
  -5   1   4   35.65    2.82
  -5  -1   4   30.72    2.42
  -5   1   4   40.15    3.39
  -4   1   4  332.32    8.24
   4   1  -4  340.67   11.22
  -3   1   4 3038.49   35.21
  -3   1   4 3070.84   38.43
  -3   1   4 3024.18   36.51
  -2   1   4 3477.61   38.40
   2   1  -4 3477.52   46.58
   2   1  -4 3388.79   41.30
  -2   1   4 3396.20   40.60
   1   1  -4  165.96    8.09
  -1   1   4  164.50    6.45
  -1   1   4  154.35    6.82
   0   1   4   22.24    2.71
   0  -1   4   24.88    2.03
   0   1  -4   25.23    3.31
   0   1   4   23.14    2.94
  -1   1  -4   18.10    2.57
   1  -1   4   16.06    1.90
   1   1   4   18.61    1.90
   1   1   4   15.05    2.24
   1   1   4   14.61    2.18
  -1   1  -4   14.85    1.90
   1   1   4   13.16    1.93
  -2   1  -4  345.91   12.24
   2   1   4  278.65    9.04
   2   1   4  331.62    8.19
  -2   1  -4  275.43    7.80
   2   1   4  272.68    8.42
   3   1   4 2380.20   29.39
   3   1   4 2082.30   29.66
   4   1   4 2711.64   34.32
  -4   1  -4 3064.62   49.36
  -5   1  -4  388.77   16.25
   5   1   4  318.72    9.20
   6   1   4   20.40    2.82
  -6   1  -4   18.21    2.99
  -6   1  -4   28.91    4.64
   6   1   4   25.81    2.75
  -6   1  -4   28.39    3.29
   7   1   4  291.07   11.04
  -7   1  -4  326.69   11.15
  -7  -1  -4  342.00    9.75
  -7   1  -4  283.06   11.08
   7   1   4  300.50    9.99
  -8   1  -4  305.59   13.70
  -8   1  -4  248.15    9.91
  -8  -1  -4  293.00    9.68
   8   1   4  240.13   10.43
  -8   1  -4  250.11   10.61
  -9   1  -4  140.98    7.50
   9   1   4  140.49    8.12
  -9   1  -4  136.30    7.78
 -10   1  -4  596.94   16.03
  10   1   4  564.74   16.66
 -10   1  -4  566.34   15.87
  11   1   4  161.71    8.42
 -11   1  -4  151.26    7.47
 -11   1  -4  178.34    8.37
 -12   1  -4    1.51    1.06
  12   1   4    1.03    1.01
 -12  -1  -4    1.96    1.28
 -12   1  -4    0.51    1.07
 -13  -1  -4   45.20    3.81
 -13   1  -4   50.21    3.59
 -13  -1  -4   61.37    4.04
 -13   1  -4   59.94    4.16
  13   1   4   43.89    3.52
  13   2  -4   13.65    2.30
  13  -2  -4   27.40    2.53
  12   2  -4   16.83    2.89
 -12  -2   4   11.13    2.38
  11   2  -4   82.27    5.93
  11  -2  -4   85.95    5.86
 -11   2   4   68.49    4.74
  10  -2  -4   20.26    3.16
  10   2  -4   14.25    2.87
 -10   2   4   17.27    2.76
   9   2  -4   63.13    5.49
  -9   2   4   71.45    5.04
  -9   2   4   58.11    5.00
  -8   2   4   10.73    2.34
  -8   2   4   11.23    2.13
   8   2  -4    8.03    2.48
  -7   2   4  160.34    8.14
  -7  -2   4  170.31    9.61
  -7   2   4  169.29    7.67
   7   2  -4  145.97    7.19
   7   2  -4  169.98    8.44
  -6   2   4  251.35   10.03
   6   2  -4  234.44    9.46
   6   2  -4  218.28    8.61
  -6   2   4  229.77    9.26
   6   2  -4  259.89    9.86
  -5   2   4  346.19   11.40
   5   2  -4  366.99   11.84
   5   2  -4  297.37   10.40
   5   2  -4  336.45   10.55
  -5   2   4  323.81   10.79
  -4   2   4  129.38    6.72
   4   2  -4  102.16    5.78
   4   2  -4   96.46    6.04
  -4   2   4  121.99    6.30
  -3   2   4   25.86    3.03
  -3   2   4   25.65    3.04
   3   2  -4   28.50    2.84
  -3   2   4   29.97    3.10
  -2   2   4   11.72    1.88
   2   2  -4    7.47    1.56
   2   2  -4   10.20    1.74
  -1   2   4  249.29    7.97
   1   2  -4  227.56    7.61
   0   2  -4  316.72    8.97
   0   2  -4  286.72    8.99
  -1   2  -4  958.29   16.59
  -1   2  -4  894.13   16.99
  -2   2  -4  253.19    7.71
  -2   2  -4  244.11    7.93
  -3   2  -4    4.33    2.30
  -3   2  -4    2.46    1.28
   3   2   4    3.71    1.59
   3   2   4    6.03    1.36
   3   2   4    2.40    1.52
   3   2   4    3.10    1.01
   3   2   4    3.47    1.22
   3   2   4    2.13    1.12
  -4   2  -4   67.76    4.52
   4   2   4   66.84    5.70
   4   2   4   73.38    5.57
   4   2   4   76.31    5.14
   4   2   4   67.82    3.94
   4   2   4   75.46    3.66
   4   2   4   71.34    4.62
  -5   2  -4  182.23    7.30
   5   2   4  183.77    9.75
   5   2   4  186.61    8.43
   5   2   4  217.77    8.48
  -5   2  -4  144.68    8.92
   5   2   4  175.52    6.40
   5   2   4  188.23    6.05
   5   2   4  172.75    7.51
   5   2   4  196.94    9.34
  -5   2  -4  113.87   10.65
  -6   2  -4  145.23   11.76
  -6   2  -4  175.32    7.25
   6   2   4  215.05    9.31
   6   2   4  196.88   10.63
   6   2   4  183.22    8.84
   6   2   4  219.90   10.46
  -6   2  -4  184.06    9.87
   6   2   4  186.11    6.82
   6   2   4  186.57    6.20
   7   2   4  203.34   11.14
  -7   2  -4  191.90   10.02
   7   2   4  197.37    7.11
   7   2   4  182.87    6.23
   8   2   4  142.06    9.46
  -8   2  -4  120.13    7.92
   8   2   4  120.88    5.71
  -9   2  -4    0.47    1.34
   9   2   4    1.76    1.48
   9   2   4    0.60    1.90
  -9   2  -4    1.62    1.35
  10   2   4   60.41    6.00
 -10   2  -4   49.40    4.72
  10   2   4   49.59    3.71
 -11   2  -4   70.55    5.94
  11   2   4   67.34    5.70
 -12   2  -4   42.50    3.24
  12   2   4   39.87    2.63
 -11   3   4    1.36    0.76
  11  -3  -4    1.57    0.74
 -11   3   4    1.18    0.77
  11   3  -4    3.46    1.83
 -11   3   4    1.91    0.91
 -10   3   4    1.12    0.89
 -10   3   4    0.83    1.05
  10  -3  -4    0.69    0.82
 -10   3   4    0.87    1.00
  10   3  -4   -0.20    2.62
  -9   3   4   17.75    3.08
   9  -3  -4   12.41    2.22
  -9   3   4   17.86    2.69
  -9   3   4   14.45    2.61
   9   3  -4   15.96    4.58
  -8   3   4    6.57    1.98
  -8   3   4    8.24    2.82
   8   3  -4    6.22    3.19
  -8   3   4    7.11    1.91
  -8   3   4    6.52    1.96
  -7   3   4   62.22    5.38
  -7   3   4   62.89    5.17
  -7   3   4   54.90    5.21
  -6   3   4   14.68    2.91
  -6   3   4   14.17    2.65
   6   3  -4   12.25    3.21
  -6   3   4   16.84    3.24
  -5   3   4   50.90    6.67
   5   3  -4   30.29    4.50
   5   3  -4   33.57    4.06
  -5   3   4   34.29    3.95
   5   3  -4   33.24    5.02
  -5   3   4   36.25    4.30
  -5   3   4   35.78    4.25
  -4   3   4   31.16    3.89
   4   3  -4   29.96    4.48
   4   3  -4   33.37    3.94
  -4   3   4   29.80    3.63
  -4   3   4   43.37    5.71
   4   3  -4   33.00    4.83
  -4   3   4   33.01    4.16
   3   3  -4    8.14    2.53
  -3   3   4    7.85    2.20
   3   3  -4    9.67    2.26
   3   3  -4    5.69    2.25
  -3   3   4    8.33    2.71
   3   3  -4    7.05    2.43
  -3   3   4    9.79    2.43
  -2   3   4    5.77    2.21
   2   3  -4    3.09    1.73
  -2   3   4    2.72    1.41
   2   3  -4    1.40    1.68
   2   3  -4    8.24    2.38
  -2   3   4    2.42    1.15
   2   3  -4    3.44    1.46
  -2   3   4    3.21    1.62
  -2   3   4    4.34    1.84
  -1   3   4  127.73    6.87
   1   3  -4  120.73    8.51
   1   3  -4  121.26    7.47
  -1   3   4  149.80    8.83
  -1   3   4  160.39    9.20
  -1   3   4  148.79    8.11
   1   3  -4  129.90    8.45
  -1   3   4  100.11    7.01
   0   3  -4    9.69    2.50
   0   3  -4    9.12    3.06
   0   3   4   10.83    2.17
   0   3  -4    9.43    2.24
   0   3   4    9.31    2.50
   0   3   4   12.39    2.84
   1   3   4   60.99    6.26
  -1   3  -4   81.23    7.65
   1   3   4   26.32    3.88
   1   3   4   53.05    4.04
   1   3   4   60.58    4.94
   1   3   4   56.71    4.67
  -1   3  -4   60.57    5.06
   1   3   4   74.01    6.41
   1   3   4   84.71    6.78
  -2   3  -4   47.33    5.24
   2   3   4   39.51    5.09
   2   3   4   37.04    3.37
  -2   3  -4   62.69    6.96
   2   3   4   41.67    4.02
   2   3   4   19.51    3.30
   2   3   4   48.04    4.50
  -2   3  -4   44.56    4.30
   2   3   4   49.64    5.37
   2   3   4   51.83    5.46
  -3   3  -4   24.51    3.92
   3   3   4   24.68    4.23
   3   3   4   28.31    3.59
   3   3   4   16.01    3.36
   3   3   4   20.39    2.65
  -4   3  -4    5.29    2.00
   4   3   4    3.55    1.65
   4   3   4    3.59    2.06
   4   3   4    4.88    1.86
   4   3   4    7.29    2.68
   5   3   4   11.50    3.05
  -5   3  -4   10.50    2.64
   5   3   4    9.76    1.98
   5   3   4    9.64    2.66
   5   3   4   11.07    2.50
  -6   3  -4    2.50    1.40
   6   3   4    2.61    1.40
   6   3   4    2.04    1.77
   6   3   4    0.22    1.34
   6   3   4    3.54    1.65
  -7   3  -4    5.58    1.80
   7   3   4    6.05    1.81
   7   3   4    5.88    1.55
  -7   3  -4    3.01    2.22
  -7   3  -4    4.98    1.94
   8   3   4   43.55    3.73
   8   3   4   35.74    2.89
  -8   3  -4   40.19    4.37
  -8   3  -4   29.61    3.34
  -8   3  -4   29.07    4.60
   9   3   4   22.15    2.54
  -9   3  -4   17.78    3.13
   9   3   4   15.14    1.79
 -10   3  -4    0.54    0.99
  10   3   4    0.24    0.67
  -7   4   4    0.58    0.86
   7   4  -4    0.18    1.41
   6   4  -4   15.17    3.76
  -6   4   4   30.04    3.48
  -5   4   4    2.12    1.44
   5   4  -4    1.75    2.00
  -4   4   4   32.11    5.55
   4   4  -4   14.00    3.77
  -3   4   4    8.66    3.49
   3   4  -4    4.52    2.37
   3   4  -4    2.71    1.97
  -3   4   4    4.70    1.75
   3   4  -4    4.54    2.20
   2   4  -4   19.81    4.23
  -2   4   4   24.74    5.06
   2   4  -4   20.11    4.16
  -2   4   4   30.50    4.05
   2   4  -4   20.03    4.03
  -1   4   4   20.57    4.68
   1   4  -4   21.22    4.28
   1   4  -4   23.26    4.47
  -1   4   4   20.02    3.46
   1   4  -4   24.31    4.53
   0   4  -4   12.49    3.31
   0   4   4   10.25    3.49
   0   4   4   15.19    3.02
   0   4  -4   10.95    3.09
   0   4  -4   11.19    3.03
  -1   4  -4   16.21    3.55
   1   4   4   18.97    4.10
   1   4   4   20.88    3.47
  -1   4  -4   21.22    3.84
   2   4   4   -0.18    1.96
  -2   4  -4    0.80    1.28
   2   4   4    0.95    1.36
  -2   4  -4    0.46    1.15
  -3   4  -4    3.35    1.88
   3   4   4    1.37    2.82
  -4   4  -4   -0.47    1.33
   4   4   4    1.60    2.10
  -4   4  -4    0.14    1.12
  -5   4  -4    7.55    2.18
   5   4   4    4.89    2.08
  -5   4  -4    7.64    2.18
  -6   4  -4    1.25    1.10
   7   4   4    2.47    1.28
  -7   4  -4    6.51    1.70
 -14   0   5   -0.38    0.75
 -13   0   5   -0.24    0.94
 -12   0   5   -0.37    1.21
  12   0  -5   -0.23    0.91
 -11   0   5    0.35    1.25
  11   0  -5    0.25    1.19
 -10   0   5    0.09    1.40
  10   0  -5   -0.36    0.96
   9   0  -5    0.96    1.24
  -9   0   5   -0.30    0.90
   9   0  -5   -0.11    0.89
  -9   0   5    0.44    1.24
  -9   0   5    1.50    1.46
   8   0  -5    1.47    1.28
  -8   0   5    1.14    1.08
  -8   0   5    0.70    0.93
   8   0  -5    0.27    0.72
  -8   0   5    0.80    0.92
  -8   0   5    0.22    0.85
   7   0  -5   -0.10    1.21
  -7   0   5    3.25    1.28
  -7   0   5    0.62    0.78
   7   0  -5    0.60    0.63
  -7   0   5    0.79    0.87
  -6   0   5    0.28    0.72
  -6   0   5    1.07    0.95
   6   0  -5    1.15    0.62
  -6   0   5   -0.13    0.83
   5   0  -5    0.98    1.28
  -5   0   5    1.15    0.66
  -5   0   5    1.52    0.64
  -4   0   5   -0.06    0.72
  -4   0   5    0.12    0.89
  -3   0   5   -0.06    0.59
  -3   0   5    0.85    0.72
  -2   0   5    1.50    0.78
  -1   0   5   -0.09    0.64
   0   0   5    0.11    0.67
   1   0   5    0.50    0.54
   2   0   5    0.72    0.89
   2   0   5    0.27    0.50
   3   0   5    0.46    0.74
   3   0   5    1.51    0.74
   4   0   5    0.85    0.99
   4   0   5    0.06    0.62
   5   0   5    0.27    0.91
  -5   0  -5    6.58    1.70
  -6   0  -5    0.50    1.08
  -6   0  -5   -0.09    0.88
  -6   0  -5    1.63    1.35
   6   0   5    0.08    0.84
  -6   0  -5   -0.54    1.74
  -7   0  -5    0.46    0.86
  -7   0  -5    0.84    1.19
   7   0   5   -0.09    0.79
  -7   0  -5    0.27    1.17
  -8   0  -5    0.79    0.92
  -8   0  -5   -0.22    0.90
  -8   0  -5    0.28    1.24
   8   0   5    1.18    1.00
  -9   0  -5    1.04    0.89
  -9   0  -5    1.13    1.29
   9   0   5    0.11    1.11
  -9   0  -5    0.84    1.24
 -10   0  -5   -0.21    0.98
 -10   0  -5    0.45    1.00
  10   0   5    0.11    0.90
 -11   0  -5    0.20    0.89
 -11   0  -5    0.21    1.11
  11   0   5    0.31    0.76
 -12   0  -5    0.25    0.79
 -12   0  -5    0.35    1.00
  12   0   5    0.08    0.75
 -13   0  -5    0.51    0.77
 -13   0  -5    0.06    0.75
 -13  -1   5   12.86    2.56
  13  -1  -5   14.26    1.79
 -12   1   5    1.15    1.12
  12  -1  -5    0.65    1.03
  12   1  -5    0.86    1.15
  12  -1  -5    0.45    0.61
 -11   1   5    2.68    1.43
  11  -1  -5    4.63    1.79
  11   1  -5    3.93    1.63
  11  -1  -5    3.37    1.18
 -10   1   5   29.65    3.37
  10  -1  -5   33.71    4.26
  10   1  -5   22.85    3.24
  10  -1  -5   31.14    3.18
   9   1  -5  286.61   10.71
   9  -1  -5  286.62    9.50
   8   1  -5    8.47    2.32
  -8   1   5   14.05    2.40
  -8   1   5   10.06    2.20
  -8   1   5   12.96    2.27
  -7   1   5    6.55    1.71
  -7   1   5    8.90    1.79
   7   1  -5    4.71    2.09
  -7   1   5    7.41    1.88
  -6   1   5   19.94    2.38
   6   1  -5   18.70    2.99
  -6   1   5   20.39    3.01
  -6   1   5   21.25    2.60
   5   1  -5   83.11    6.62
  -5   1   5   88.25    4.75
   4   1  -5    0.32    1.34
  -4   1   5    3.00    1.14
  -3   1   5  491.93   10.91
  -3   1   5  368.45   12.43
   3   1  -5  353.59   12.12
  -3   1   5  411.73   11.80
   3   1  -5  472.08   16.71
   2   1  -5  460.98   16.74
  -2   1   5  386.83   12.07
   1   1  -5   32.74    4.71
  -1   1   5   40.74    5.67
  -1  -1   5   36.67    2.57
   0  -1   5  589.52   10.57
   0   1   5  504.44   17.31
   1  -1   5  402.93    8.93
   1   1   5  332.30   13.09
   2   1   5   38.84    4.21
  -2   1  -5   43.67    3.76
   2   1   5   34.48    3.75
   2   1   5   42.54    4.52
   3   1   5  183.00    6.66
  -3   1  -5  284.90   11.52
   4   1   5  357.73   10.27
  -4   1  -5  546.10   17.40
  -5   1  -5  143.13    7.65
  -5   1  -5   70.16    4.62
  -5   1  -5   73.60    6.20
  -5   1  -5  104.98    6.66
   5   1   5  110.97    6.23
   5   1   5  129.32    6.17
   6   1   5  218.03    8.55
  -6   1  -5  210.61    9.35
   6   1   5  194.03    8.77
  -6  -1  -5  198.62    9.54
  -7   1  -5  222.31    9.59
   7   1   5  215.19    9.73
   7   1   5  229.59    9.22
  -8   1  -5   24.75    3.39
   8   1   5   31.57    3.88
  -8   1  -5   22.97    3.71
  -9  -1  -5   21.67    3.14
  -9   1  -5   16.07    2.75
   9   1   5   15.02    2.86
  -9   1  -5   19.03    3.40
 -10   1  -5    0.97    1.13
 -10  -1  -5    1.33    1.39
  10   1   5    0.60    1.06
 -10   1  -5    0.77    1.32
 -11   1  -5   32.72    3.44
 -11  -1  -5   37.77    3.87
  11   1   5   31.61    3.51
 -11   1  -5   27.07    3.33
 -12   1  -5    0.40    0.78
 -12   1  -5    0.30    0.77
 -12  -1  -5    0.73    0.94
  12   1   5    0.72    0.82
  12   2  -5  161.66    7.52
  12  -2  -5  186.76    7.21
  11   2  -5   28.79    3.92
  11  -2  -5   33.66    3.63
  10   2  -5   28.48    4.14
  10  -2  -5   36.17    4.12
 -10   2   5   33.57    3.47
   9   2  -5   15.19    3.30
  -9   2   5   16.16    2.56
  -9   2   5   15.45    2.67
  -8   2   5    1.00    0.99
   8   2  -5    1.97    1.75
  -8   2   5   -0.24    1.40
   7   2  -5  114.10    7.30
  -7   2   5  120.86    7.09
  -7   2   5  120.22    7.03
  -6   2   5  240.82    9.73
   6   2  -5  227.47    9.90
   6   2  -5  253.49   11.18
  -6   2   5  236.72    9.75
   6   2  -5  208.08    9.73
   5   2  -5  390.46   13.07
   5   2  -5  443.27   15.05
  -5   2   5  408.63   12.77
  -5   2   5  441.85   13.17
  -4   2   5    8.16    2.01
   4   2  -5    5.64    1.82
   4   2  -5   10.76    2.39
  -4   2   5    7.70    1.89
   4   2  -5    7.72    2.17
  -3   2   5  299.57    9.36
   3   2  -5  276.18   11.93
   3   2  -5  340.42   11.51
   3   2  -5  369.24   11.48
  -3   2   5  385.49   11.83
   3   2  -5  284.01   10.70
  -3   2   5  380.31   11.67
   2   2  -5  193.47    8.90
   2   2  -5  187.94    9.95
  -2   2   5  191.63    6.99
  -2   2   5  251.68    9.17
   2   2  -5  197.70    8.63
  -2   2   5  208.50    8.48
  -2   2   5  183.19    8.14
   2   2  -5  237.34    9.58
   2   2  -5  233.22    9.36
  -2   2   5  279.57    8.16
  -2   2   5  266.28    9.69
   2   2  -5  193.32    8.90
  -2   2   5  151.90    7.33
  -1   2   5   52.85    3.55
  -1   2   5   51.10    4.36
   1   2  -5   50.02    5.37
  -1   2   5   62.58    4.59
   1   2  -5   57.54    4.80
   1   2  -5   52.96    4.58
   1   2  -5   56.80    4.84
  -1   2   5   52.68    3.53
   1   2  -5   53.96    4.74
  -1   2   5   56.47    3.62
  -1   2   5   42.67    4.01
  -1   2   5   36.08    3.67
   0   2  -5  131.66    7.16
   0   2   5  117.97    5.22
   0   2  -5  115.57    7.77
   0   2   5  126.59    6.71
   0   2  -5  136.05    7.00
   0   2   5  132.97    4.97
   0   2   5  116.55    4.84
   0   2  -5  135.68    7.32
   0   2   5  142.04    5.66
   0   2   5  107.22    6.31
   0   2   5   91.01    5.63
  -1   2  -5  724.43   16.93
   1   2   5  699.91   16.41
  -1   2  -5  697.30   16.12
   1   2   5  714.45   12.39
   1   2   5  671.60   12.30
   1   2   5  531.68   14.41
   1   2   5  694.90   13.56
  -1   2  -5  713.51   16.98
   1   2   5  575.93   15.31
  -1   2  -5  646.79   18.48
  -2   2  -5   49.00    4.74
  -2   2  -5   63.78    4.56
   2   2   5   49.66    4.26
   2   2   5   45.03    3.82
   2   2   5   66.15    4.86
  -2   2  -5   57.56    4.25
   2   2   5   58.96    3.37
   2   2   5   57.46    3.32
   2   2   5   66.90    4.67
   2   2   5   73.71    5.17
   2   2   5   45.89    3.39
  -2   2  -5   59.34    4.50
  -3   2  -5  244.77    9.86
   3   2   5  226.80    8.53
   3   2   5  276.07    7.61
   3   2   5  302.56   10.04
   3   2   5  281.25    7.48
   3   2   5  293.68   10.41
   4   2   5  437.32   10.32
   4   2   5  466.12   10.16
   4   2   5  455.58   13.55
  -5   2  -5   84.38    5.86
   5   2   5  104.22    7.12
   5   2   5   96.81    6.26
   5   2   5  102.17    4.60
  -6   2  -5   29.06    3.63
   6   2   5   33.54    4.27
   6   2   5   33.04    3.95
  -6   2  -5   24.50    4.26
   6   2   5   30.66    2.74
  -7   2  -5  136.43    6.94
   7   2   5  124.81    7.62
  -7   2  -5  124.98    8.97
   8   2   5   23.06    3.67
  -8   2  -5   17.37    3.61
   9   2   5    9.85    2.40
  -9   2  -5    8.08    2.50
 -10   2  -5  128.66    7.17
 -11   2  -5  116.00    5.81
  11   2   5  113.66    4.13
  10  -3  -5   30.01    2.81
 -10   3   5   26.89    2.38
 -10   3   5   29.15    2.58
 -10   3   5   32.89    2.96
  -9   3   5  156.76    6.57
   9  -3  -5  137.21    6.68
  -9   3   5  158.02    7.21
  -9   3   5  153.30    6.72
  -8   3   5   89.76    5.69
  -8   3   5   88.20    5.81
  -8   3   5   94.27    6.05
  -8   3   5   89.37    5.74
  -7   3   5   -0.35    1.12
  -7   3   5    0.62    1.10
   7   3  -5    0.86    1.78
  -7   3   5    0.70    1.40
  -7   3   5    0.60    1.29
  -6   3   5   65.64    5.57
  -6   3   5   48.04    4.81
  -6   3   5   61.27    5.28
  -6   3   5   56.54    5.03
  -5   3   5   90.44    6.53
  -5   3   5   76.54    5.49
  -5   3   5   87.54    6.18
   5   3  -5   79.10    6.56
  -5   3   5   63.01    5.55
   5   3  -5   61.90    7.26
  -5   3   5   89.76    6.34
   5   3  -5   59.22    6.74
  -4   3   5   50.10    4.74
   4   3  -5   44.91    5.03
  -4   3   5   36.70    4.34
   4   3  -5   31.40    5.26
  -4   3   5   52.61    4.99
  -4   3   5   52.43    4.97
   4   3  -5   31.75    5.14
  -3   3   5  163.90    8.25
   3   3  -5  146.25    8.91
   3   3  -5  164.99    9.65
   3   3  -5  115.31    9.30
   3   3  -5  133.16    9.98
  -3   3   5  141.46    7.85
  -3   3   5  162.60    8.30
  -2   3   5  277.95   10.52
   2   3  -5  252.57   12.14
   2   3  -5  342.79   13.91
   2   3  -5  246.10   13.45
   2   3  -5  204.70   11.85
  -2   3   5  246.46   10.76
  -2   3   5  314.65   11.47
   1   3  -5   12.48    3.24
   1   3  -5   16.24    3.72
  -1   3   5   16.12    2.96
   0   3   5  121.87    8.10
   0   3  -5  134.27    9.05
   0   3   5   87.29    4.95
   0   3   5   79.09    6.15
   0   3  -5   92.48    7.90
   1   3   5  294.53   12.04
  -1   3  -5  350.20   14.35
   1   3   5  122.84    7.89
   1   3   5  204.72    7.43
   1   3   5  201.09    9.77
  -2   3  -5  137.56    9.74
   2   3   5  217.01   10.28
  -2   3  -5  239.45   11.88
   2   3   5   97.83    6.96
   2   3   5  153.41    6.41
   2   3   5  144.20    8.14
   3   3   5   37.00    4.47
   3   3   5   45.57    3.70
   4   3   5   71.97    6.12
   4   3   5   75.17    4.66
  -5   3  -5   17.40    3.54
   5   3   5   24.01    3.78
   5   3   5   23.90    2.76
   6   3   5   31.87    4.25
   6   3   5   31.71    3.01
  -7   3  -5   86.36    6.11
   7   3   5  100.49    4.77
  -7   3  -5  107.68    7.22
  -8   3  -5   77.57    5.20
   8   3   5  122.77    5.71
  -8   3  -5  136.22    8.43
   8   3   5   85.00    4.01
  -8   3  -5  105.21    6.48
   9   3   5   30.35    2.64
  -9   3  -5   36.40    3.91
   7   4  -5   21.23    3.75
  -6   4   5   70.42    5.09
   6   4  -5   23.45    4.55
  -5   4   5   50.34    4.92
   5   4  -5   13.02    3.79
  -4   4   5    4.67    2.36
   4   4  -5    3.26    2.21
   4   4  -5    1.44    1.92
   3   4  -5    5.18    2.38
   3   4  -5    6.49    2.68
   3   4  -5    8.24    3.14
   2   4  -5   18.52    4.24
   2   4  -5   18.48    4.53
   2   4  -5   19.55    4.29
   1   4  -5   36.87    5.82
  -1   4   5   50.90    5.48
   1   4  -5   37.10    5.68
   1   4  -5   43.66    6.40
   0   4  -5   66.20    7.31
   0   4  -5   61.42    7.05
   0   4   5   74.81    6.61
   0   4  -5   74.89    7.61
  -1   4  -5    7.95    2.74
  -1   4  -5   12.79    3.06
   1   4   5    6.92    2.30
  -1   4  -5    9.16    2.79
  -2   4  -5    3.30    1.73
   2   4   5    3.18    2.00
  -2   4  -5    4.72    2.00
   2   4   5    2.84    1.68
  -2   4  -5    1.76    1.49
  -3   4  -5    2.90    1.81
   3   4   5    0.48    1.47
  -4   4  -5   33.11    4.37
   4   4   5   28.96    3.81
  -4   4  -5   31.69    4.20
  -5   4  -5   34.40    4.07
   5   4   5   30.95    2.57
  -5   4  -5   28.39    3.69
   6   4   5   11.62    1.55
  -6   4  -5   18.87    2.75
 -13   0   6    2.37    0.98
 -12   0   6  235.10    7.44
 -11   0   6   49.25    3.81
  11   0  -6   76.97    5.55
  10   0  -6   95.46    5.84
 -10   0   6   95.69    5.47
  -9   0   6  812.59   16.92
   9   0  -6  761.10   18.21
  -8   0   6  644.31   16.17
   8   0  -6  765.33   18.22
  -8   0   6  737.14   15.70
  -8   0   6  767.93   17.02
   8   0  -6  725.54   16.67
  -8   0   6  681.13   18.63
  -7   0   6   34.69    3.46
  -7   0   6   37.54    3.36
  -7   0   6   39.75    3.67
   7   0  -6   33.20    3.14
  -6   0   6  471.19   12.36
   6   0  -6  438.13   11.40
   5   0  -6  324.96   14.62
  -5   0   6  368.07   10.28
  -5   0   6  401.27   10.09
  -5   0   6  411.40   10.48
   5   0  -6  332.05    9.33
  -4   0   6  431.95    9.22
  -3   0   6 1070.10   15.97
  -2   0   6 4264.42   45.46
  -1   0   6  712.49   12.54
   0   0   6   51.03    3.25
   1   0   6   13.84    1.71
   2   0   6    1.88    1.17
   2   0   6    0.86    0.64
   3   0   6  637.59   13.29
   3   0   6  737.95   18.79
  -4   0  -6 3578.19   46.65
  -4   0  -6 3603.91   48.37
   4   0   6 3578.28   48.73
  -5   0  -6  967.64   20.67
  -5   0  -6  928.17   21.86
   5   0   6  904.26   17.86
  -5   0  -6  927.72   20.51
  -6   0  -6    5.62    1.94
   6   0   6    6.46    1.62
  -6   0  -6    4.89    1.71
  -6   0  -6    5.78    2.12
  -7   0  -6  236.67    9.15
  -7   0  -6  243.42    9.87
  -7   0  -6  225.89   10.76
  -7   0  -6  225.18   10.40
   7   0   6  243.61    9.36
  -8   0  -6   40.03    3.85
  -8   0  -6   47.06    4.38
  -8   0  -6   47.95    5.18
  -9   0  -6  103.54    6.37
  -9   0  -6   98.16    7.06
 -10   0  -6  342.85   11.17
 -10   0  -6  310.22   11.59
 -11   0  -6  247.83    8.54
 -11   0  -6  240.17    8.78
 -12   0  -6   26.78    2.49
 -12   0  -6   26.28    2.63
 -13  -1   6   84.64    5.34
 -12   1   6  111.83    4.91
  12   1  -6  115.96    5.61
  11   1  -6   45.66    4.20
 -11   1   6   50.52    3.86
  11  -1  -6   55.91    3.91
  10   1  -6   74.45    5.60
 -10   1   6   74.62    4.90
  10  -1  -6   80.06    4.88
   9   1  -6   35.46    4.23
  -9   1   6   34.80    3.59
   8   1  -6  216.18    9.95
  -8   1   6  236.82    8.77
   7   1  -6   60.55    5.55
  -7   1   6   63.73    4.83
  -7   1   6   49.12    4.92
  -6   1   6 1541.54   25.80
   6   1  -6 1588.15   29.00
  -6   1   6 1562.02   23.96
   5   1  -6  446.20   18.23
  -5   1   6  447.33   11.97
   5   1  -6  452.42   14.00
  -5   1   6  439.08   10.89
   4   1  -6  528.68   20.44
  -4   1   6  494.52   11.31
   3   1  -6   83.52    8.12
   3   1  -6   57.78    5.54
  -3  -1   6   62.36    3.52
  -3   1   6   78.15    5.65
  -3   1   6   81.33    6.43
   2   1  -6   11.79    3.46
  -2  -1   6    9.05    1.50
  -2   1   6   10.32    2.82
   1   1  -6    6.36    2.58
  -1   1   6    5.58    2.62
  -1  -1   6    2.73    1.19
  -1   1   6    9.91    3.20
   0   1   6 1413.88   32.92
   0  -1   6 1308.58   19.59
   1  -1   6 2480.48   31.30
   1   1   6 2359.86   44.19
   2   1   6  690.57   20.68
  -2   1  -6  666.22   17.68
   2   1   6  669.95   13.55
  -3   1  -6   -0.19    1.31
  -3   1  -6    0.57    0.92
  -3   1  -6    1.23    1.32
   3   1   6    0.50    0.89
   3   1   6    1.18    0.83
   3   1   6    0.14    0.67
  -4   1  -6   49.03    4.48
  -4   1  -6   90.49    6.29
  -4   1  -6   91.09    6.38
   4   1   6   57.35    4.10
   4   1   6   84.60    4.86
   4   1   6   69.68    4.83
  -4   1  -6   65.57    6.29
   5   1   6   70.39    4.79
  -5   1  -6   74.65    5.80
  -5   1  -6   65.06    5.45
   5   1   6   71.46    5.15
  -5   1  -6   61.03    6.07
  -6   1  -6  293.48   11.49
  -6   1  -6  273.59   11.03
   6   1   6  270.40   10.62
  -6   1  -6  256.10   12.24
  -6  -1  -6  311.20   12.03
   6   1   6  305.93   10.46
  -7   1  -6  631.86   17.18
  -7  -1  -6  700.66   16.58
  -7   1  -6  619.03   16.94
   7   1   6  651.21   17.43
  -7   1  -6  664.58   19.97
  -7  -1  -6  662.98   18.44
  -8   1  -6  312.29   11.45
  -8   1  -6  313.00   11.57
   8   1   6  346.65   12.46
  -8   1  -6  343.91   13.86
  -9   1  -6    3.66    1.56
  -9  -1  -6    1.92    1.27
   9   1   6    2.48    1.32
  -9   1  -6    0.43    1.77
 -10   1  -6   43.92    3.90
  10   1   6   46.59    4.18
 -10   1  -6   47.22    4.60
 -11   1  -6   69.68    4.38
  11   1   6   63.31    4.32
 -11   1  -6   57.15    4.32
 -12   1  -6   36.78    2.73
 -12  -1  -6   44.64    3.13
  12   2  -6   22.45    2.91
  12  -2  -6   24.83    2.30
  11   2  -6    5.00    1.90
  11  -2  -6    4.51    1.45
 -11  -2   6    2.05    1.25
  10   2  -6    0.35    1.69
  10  -2  -6    0.66    1.09
   9   2  -6   47.09    5.35
  -9   2   6   42.91    4.06
  -9   2   6   44.52    4.06
  -8   2   6  170.17    8.23
  -8   2   6  170.14    8.25
   7   2  -6   62.59    6.30
   7   2  -6   76.25    6.15
   7   2  -6   69.38    6.59
  -7   2   6   78.42    5.74
  -6   2   6   31.81    3.62
   6   2  -6   28.24    3.82
   6   2  -6   29.99    4.61
  -6   2   6   31.80    3.81
  -5   2   6   -0.11    1.07
  -5   2   6   -0.23    1.30
   4   2  -6  110.94    6.63
  -4   2   6  111.28    6.60
  -4   2   6  114.35    6.47
   3   2  -6   48.85    5.46
  -3   2   6   79.34    6.10
   3   2  -6  124.68    6.83
   3   2  -6   81.53    6.61
  -3   2   6  131.90    7.13
   3   2  -6   52.70    5.72
  -3   2   6   86.04    6.16
  -3   2   6   55.88    5.13
  -3   2   6  125.12    6.69
   3   2  -6   55.70    6.58
   2   2  -6  141.18    9.19
   2   2  -6  290.73   11.52
  -2   2   6  186.84    9.42
   2   2  -6  299.19   10.47
   2   2  -6  178.00    9.89
   2   2  -6  149.01    9.55
  -2   2   6  332.81   10.87
  -2   2   6  257.07    7.59
   2   2  -6  159.64   11.09
  -2   2   6  125.87    7.77
  -2   2   6  189.59    9.64
   1   2  -6  366.58   13.51
  -1   2   6  192.02    9.93
   1   2  -6  360.21   11.52
   1   2  -6  178.37    9.81
  -1   2   6  325.97    8.31
   1   2  -6  171.22   10.06
   1   2  -6  159.61    9.93
  -1   2   6  308.12    8.33
  -1   2   6  193.42   10.09
   1   2  -6  169.98   11.56
  -1   2   6  122.60    7.92
   0   2  -6    8.38    2.49
   0   2  -6    4.56    2.14
   0   2   6    5.88    2.23
   0   2  -6    5.81    2.07
   0   2  -6   11.37    2.34
   0   2   6   10.17    1.55
   0   2  -6    6.38    2.16
   0   2   6   10.01    1.74
   0   2   6    9.77    1.59
   0   2  -6   11.32    2.80
   0   2   6    5.91    2.00
   0   2   6    7.43    2.19
  -1   2  -6   -0.14    1.06
   1   2   6    0.98    1.23
   1   2   6    0.29    1.38
   1   2   6   -0.43    1.20
  -1   2  -6    0.55    1.13
   1   2   6   -0.10    0.71
   1   2   6   -0.06    0.99
  -1   2  -6    1.03    1.02
   1   2   6    0.15    0.93
   1   2   6   -0.39    0.85
  -1   2  -6   -0.20    1.21
  -2   2  -6  148.30    8.11
  -2   2  -6   73.99    6.90
   2   2   6  117.96    6.79
   2   2   6  154.21    8.73
  -2   2  -6  107.41    6.80
   2   2   6  180.83    5.76
   2   2   6  252.28    8.77
   2   2   6  172.64    5.95
  -2   2  -6  143.04    8.08
   2   2   6   99.75    7.19
   2   2   6  133.24    7.93
  -3   2  -6  145.68    9.07
   3   2   6  194.81    8.76
   3   2   6  268.58    7.33
   3   2   6  344.38   10.55
   3   2   6  258.52    7.45
  -4   2  -6  126.57    9.67
  -4   2  -6   43.03    5.27
   4   2   6  103.14    6.09
   4   2   6   78.70    4.14
   4   2   6   77.57    4.15
   5   2   6  139.18    7.24
   5   2   6  134.64    5.51
   6   2   6   14.05    2.01
   6   2   6   12.56    2.60
  -6   2  -6   11.85    3.49
  -7   2  -6    4.02    2.01
   7   2   6    6.80    1.56
   7   2   6    6.92    2.08
  -7   2  -6    7.39    2.65
   8   2   6   78.37    4.11
  -8   2  -6   99.36    7.59
  -9   2  -6  110.50    7.06
   9   2   6   80.83    3.90
 -10   2  -6   35.83    3.65
  10   2   6   29.68    2.12
 -11   2  -6   17.77    2.10
  11   2   6   16.96    1.32
 -10   3   6   33.75    2.09
 -10  -3   6   29.36    3.07
 -10   3   6   34.52    2.09
  -9   3   6    0.42    0.66
  -9   3   6    1.14    0.81
  -9   3   6    0.30    0.75
   9  -3  -6    0.54    0.80
  -9  -3   6    0.08    1.43
  -9   3   6    0.24    0.71
  -8   3   6    9.40    1.64
  -8   3   6   10.58    2.09
   8   3  -6    7.26    2.84
  -8   3   6    6.90    1.41
  -8   3   6   10.84    2.01
  -7   3   6    2.07    1.10
  -7   3   6    3.25    1.57
  -7   3   6    2.49    1.25
  -7   3   6    3.17    1.40
   7   3  -6    1.82    1.96
  -6   3   6    0.83    0.95
  -6   3   6    1.15    1.02
  -6   3   6    0.43    1.03
   6   3  -6    0.62    1.19
  -6   3   6    2.12    1.30
   6   3  -6    1.25    1.90
  -5   3   6    6.93    1.67
  -5   3   6   11.20    2.15
   5   3  -6   12.33    2.93
  -5   3   6    9.84    2.46
   5   3  -6    3.92    2.44
  -5   3   6   13.92    2.63
   5   3  -6    4.19    2.31
  -4   3   6   43.89    3.80
   4   3  -6   46.00    5.28
   4   3  -6   16.05    4.00
  -4   3   6   32.49    4.33
   4   3  -6   13.14    3.96
  -4   3   6   35.66    3.31
  -4   3   6   49.08    4.54
  -3   3   6   28.70    3.15
   3   3  -6   15.84    4.19
   3   3  -6   30.16    4.41
   3   3  -6   39.78    4.79
   3   3  -6   13.69    3.98
  -3   3   6   24.98    3.66
  -3   3   6   24.38    2.79
  -3   3   6   35.27    3.88
   2   3  -6    9.70    3.43
   2   3  -6   20.60    3.82
   2   3  -6   28.53    4.14
   2   3  -6    8.31    3.11
  -2   3   6   14.29    3.04
  -2   3   6   20.26    2.61
   1   3  -6   20.83    4.70
  -1   3   6   25.46    3.94
  -1   3   6   32.81    3.27
   0   3  -6   23.60    4.65
   0   3   6   45.33    4.52
   0   3  -6   44.13    4.98
   0   3   6   21.74    3.39
   0   3   6   29.93    2.86
   0   3   6   19.66    3.55
   0   3   6   24.56    3.02
   1   3   6    5.60    1.93
  -1   3  -6    6.86    2.43
   1   3   6    4.05    1.41
   1   3   6    4.32    1.90
   1   3   6    4.30    1.81
  -1   3  -6    2.49    1.78
   2   3   6   -0.11    1.28
  -2   3  -6    0.53    1.55
   2   3   6    0.21    1.10
   2   3   6   -0.48    1.53
   2   3   6   -0.16    0.86
   3   3   6   50.36    4.87
   3   3   6   43.26    3.19
   3   3   6   38.87    3.38
   4   3   6    3.77    1.81
   4   3   6    1.90    1.06
   4   3   6    2.08    1.36
   4   3   6    4.36    1.90
   5   3   6   63.68    3.71
   5   3   6   51.09    3.75
   6   3   6   27.94    3.57
   6   3   6   24.39    2.33
   6   3   6   21.52    2.47
  -7   3  -6   -0.46    0.94
   7   3   6    0.57    1.06
   7   3   6    1.05    0.86
   7   3   6   -0.65    1.33
  -7   3  -6   -0.36    1.16
  -8   3  -6    0.08    0.72
   8   3   6    0.47    0.86
   8   3   6    0.88    0.69
   8   3   6   -0.94    1.08
  -9   3  -6    3.37    0.91
  -6   4   6    1.72    0.92
   6   4  -6    1.62    1.41
  -5   4   6    6.39    1.59
   5   4  -6    3.59    1.94
  -4   4   6   11.77    2.15
   4   4  -6    8.19    2.72
   4   4  -6   12.24    3.25
   3   4  -6    1.60    1.66
  -3   4   6    2.86    1.45
   3   4  -6    1.40    1.57
   3   4  -6    2.43    2.10
   2   4  -6    1.84    1.68
  -2   4   6    5.27    1.76
  -2   4   6    3.53    1.55
   2   4  -6    2.19    1.93
   2   4  -6    1.85    2.08
  -1   4   6   -0.29    1.21
   1   4  -6    0.43    1.48
  -1   4   6   -0.59    1.12
   1   4  -6    0.62    1.62
   1   4  -6    0.44    1.60
   0   4   6    0.47    1.22
   0   4  -6    1.23    1.51
   0   4   6    0.42    1.27
   0   4   6    0.78    1.16
   0   4  -6    1.58    1.62
   0   4  -6    0.39    1.41
  -1   4  -6    0.54    1.17
   1   4   6    0.45    1.18
  -1   4  -6   -0.10    1.07
   1   4   6   -1.04    1.49
   1   4   6   -0.15    1.07
  -1   4  -6   -0.17    1.36
  -2   4  -6   15.24    3.05
   2   4   6   22.68    2.85
  -2   4  -6   17.05    2.54
   2   4   6    6.31    2.07
   2   4   6   10.32    2.46
  -2   4  -6   18.00    3.21
   3   4   6    3.18    1.47
  -3   4  -6    2.83    1.25
   3   4   6    0.09    1.37
  -4   4  -6    6.05    1.76
  -4   4  -6    9.60    1.73
  -4   4  -6    4.38    1.71
 -13   0   7   -0.17    0.68
 -12   0   7    0.46    0.82
 -11   0   7    0.33    1.06
  11   0  -7    0.97    1.24
  10   0  -7   -0.39    1.61
 -10   0   7    0.54    1.16
   9   0  -7    0.11    1.45
  -9   0   7    3.38    1.45
   8   0  -7    1.64    1.60
  -8   0   7    0.09    1.29
   7   0  -7    1.04    1.80
  -7   0   7   -0.40    1.29
   6   0  -7    0.43    1.67
  -6   0   7    0.54    1.11
  -6   0   7   -0.88    1.29
   5   0  -7    0.43    1.55
  -5   0   7    0.51    0.95
  -5   0   7    0.22    1.13
   4   0  -7    1.06    1.67
  -4   0   7    1.67    1.04
  -4   0   7    0.67    1.00
  -3   0   7    0.93    0.89
  -3   0   7    0.43    0.89
  -3   0   7   -0.62    1.35
  -2   0   7    0.17    0.72
  -2   0   7    0.05    0.97
  -1   0   7    0.49    0.99
   1   0   7    0.12    0.90
   2   0   7    0.25    1.01
  -2   0  -7   -0.39    0.97
   2   0   7    0.78    0.96
  -3   0  -7    0.66    1.25
  -3   0  -7    0.24    1.36
   3   0   7    1.18    0.95
  -4   0  -7   -0.11    1.30
  -4   0  -7    0.23    1.14
  -4   0  -7   -0.51    1.51
   4   0   7   -0.08    0.73
  -5   0  -7    0.79    1.32
  -5   0  -7    0.08    1.37
  -5   0  -7   -0.41    1.33
  -5   0  -7    0.73    1.11
   5   0   7    1.87    1.07
   6   0   7    0.10    0.75
  -6   0  -7    2.50    1.32
  -6   0  -7   -0.73    1.55
  -6   0  -7   -0.24    1.24
  -7   0  -7    0.70    1.08
  -8   0  -7    0.77    1.08
  -8   0  -7    0.57    1.55
  -9   0  -7    0.41    1.15
  -9   0  -7    0.13    1.56
 -10   0  -7   -0.09    0.97
 -10   0  -7   -0.31    1.20
 -11   0  -7    0.48    0.85
  12   1  -7   33.26    2.94
 -12   1   7   34.03    2.41
  11   1  -7  107.55    5.83
 -11   1   7   93.83    4.65
  10   1  -7   19.81    3.23
 -10   1   7   17.54    2.48
 -10  -1   7   14.70    2.28
   9  -1  -7   76.56    5.15
   9   1  -7   97.15    6.38
  -9   1   7   89.70    5.29
  -9  -1   7   71.47    4.76
   8  -1  -7    6.75    2.20
   8   1  -7    7.02    2.42
  -8   1   7    6.76    1.80
  -8  -1   7    4.64    1.95
   7   1  -7    7.83    2.58
  -7  -1   7    6.03    2.07
   6   1  -7   76.50    8.30
   6   1  -7   79.13    6.04
  -6   1   7   72.34    4.60
  -6  -1   7   61.02    4.70
  -6   1   7   54.72    5.33
  -5  -1   7  553.41   13.85
  -5  -1   7  559.83   12.40
  -4   1   7    5.62    1.46
  -4  -1   7    4.81    1.72
  -4  -1   7    4.92    1.62
   3   1  -7  331.98   16.83
  -3   1   7  218.63    7.27
   3   1  -7  208.45    8.94
  -3  -1   7  221.58    7.80
  -3  -1   7  227.43    7.34
  -3   1   7  340.09   13.22
   3   1  -7  265.68   11.80
  -3   1   7  286.85   11.19
   2   1  -7  123.68   10.08
  -2   1   7   70.42    4.06
   2   1  -7   73.48    5.36
  -2  -1   7   83.52    4.36
  -2   1   7   87.39    5.47
  -2  -1   7   77.73    4.49
  -2   1   7  106.52    7.08
  -2   1   7  123.37    8.34
   1   1  -7   38.51    5.72
   1   1  -7   32.32    3.77
  -1   1   7   27.39    3.28
  -1   1   7   38.66    5.38
  -1  -1   7   29.03    2.74
  -1   1   7   44.72    5.42
   0   1   7    2.04    1.94
   0  -1   7    1.20    1.37
   0   1   7    4.92    1.65
   0   1   7    1.87    1.99
  -1   1  -7  258.96    9.44
   1   1   7  221.47    8.63
   1  -1   7  264.21    7.99
   1   1   7  320.57   14.55
   1   1   7  336.42   13.70
   1   1   7  412.80   16.53
  -2   1  -7  130.35    6.83
   2   1   7  141.54    9.46
  -2   1  -7  131.73    8.07
   2   1   7  160.66    9.49
  -3   1  -7    2.67    1.68
  -3   1  -7    2.24    1.41
   3   1   7    2.22    1.15
  -4   1  -7  325.88   10.94
  -4   1  -7  301.17   11.42
  -4   1  -7  338.51   12.33
   4   1   7  301.65    9.44
  -5   1  -7  161.85    7.72
  -5   1  -7  175.65    8.76
  -5   1  -7  186.11    9.08
   5   1   7  152.82    7.57
   5   1   7  174.15    7.51
  -5   1  -7  197.22   10.74
  -6   1  -7    6.92    2.15
  -6   1  -7   10.59    2.40
  -6   1  -7    9.71    2.33
   6   1   7    7.88    1.98
  -6   1  -7    9.77    2.85
  -6  -1  -7   10.21    2.53
  -7   1  -7   11.48    2.45
  -7   1  -7   12.74    2.47
  -7   1  -7   11.86    2.50
   7   1   7   13.62    2.58
  -7   1  -7   17.19    3.58
  -7  -1  -7   14.14    3.00
  -8   1  -7   32.37    3.60
  -8  -1  -7   39.82    3.84
  -8   1  -7   31.78    3.55
   8   1   7   34.70    3.79
  -8   1  -7   46.71    5.23
  -8  -1  -7   37.36    4.42
  -9   1  -7    5.53    1.56
  -9  -1  -7    9.67    1.97
  -9   1  -7    4.99    1.53
   9   1   7    5.93    1.64
  -9   1  -7    5.03    2.10
 -10   1  -7   34.61    3.08
 -10  -1  -7   46.23    3.70
  10   1   7   34.60    3.19
 -10   1  -7   39.35    3.77
 -11  -1  -7   55.84    3.51
 -11   1  -7   45.26    3.23
  11   2  -7    1.50    1.21
  11  -2  -7    1.06    0.76
 -11  -2   7    0.34    0.94
 -11   2   7    0.77    0.55
 -10   2   7    0.98    0.76
  10   2  -7    2.13    1.63
  10  -2  -7    4.16    1.38
 -10  -2   7    0.46    1.23
   9   2  -7  263.22    9.71
  -9  -2   7  142.68    6.60
   8   2  -7  284.60   10.59
  -8   2   7  199.32    8.80
   7   2  -7    0.40    1.12
   7   2  -7    0.37    1.33
  -7   2   7    1.62    1.36
   6   2  -7  140.12    8.18
  -6   2   7  140.62    7.50
   5   2  -7   46.87    4.89
  -4   2   7    0.79    0.81
  -4   2   7    1.13    1.08
   4   2  -7    1.31    1.62
   3   2  -7  119.77    8.71
   3   2  -7   87.29    8.15
  -3   2   7  231.07    9.07
  -3   2   7  154.77    5.92
  -3   2   7  195.35    9.75
   3   2  -7  116.15    9.90
  -3   2   7  164.15    8.90
   2   2  -7  181.10   11.32
   2   2  -7  423.68   14.31
  -2   2   7  342.25   13.92
   2   2  -7  208.90   11.71
   2   2  -7  189.11   11.76
  -2   2   7  301.02    8.24
  -2   2   7  339.18   13.72
   2   2  -7  217.18   13.86
  -2   2   7  302.94   12.72
   1   2  -7   47.01    6.02
  -1   2   7   64.68    6.81
   1   2  -7   34.09    5.07
   1   2  -7   51.75    6.23
  -1   2   7   74.33    4.01
  -1   2   7   70.83    6.72
   1   2  -7   56.36    7.31
  -1   2   7   59.90    6.01
   0   2  -7   47.35    5.87
   0   2  -7  100.08    7.23
   0   2   7   65.14    5.73
   0   2   7   55.23    6.41
   0   2  -7   86.77    5.60
   0   2  -7   34.25    5.08
   0   2   7   80.13    4.12
   0   2   7   74.06    4.02
   0   2  -7   56.04    6.37
   0   2   7   56.59    6.20
   0   2  -7   53.37    7.14
   0   2   7   58.56    6.14
  -1   2  -7  169.08   10.21
  -1   2  -7  262.60   11.47
   1   2   7  177.61    8.93
   1   2   7  176.25   10.81
  -1   2  -7  107.81    8.14
   1   2   7  199.48    6.01
   1   2   7  221.50    6.86
   1   2   7  216.95    7.04
  -1   2  -7  179.88   10.62
   1   2   7  134.42    9.45
  -1   2  -7  186.94   12.48
   1   2   7  184.04   10.50
  -2   2  -7  100.27    7.45
  -2   2  -7  102.65    7.97
  -2   2  -7  145.13    8.40
   2   2   7  104.09    6.77
   2   2   7  126.57    4.77
   2   2   7  151.13    6.72
   2   2   7  120.91    5.10
   2   2   7   61.20    6.44
   2   2   7  117.08    8.21
  -3   2  -7   25.96    4.83
   3   2   7   23.33    3.49
   3   2   7   33.08    3.48
   3   2   7   32.86    2.58
   3   2   7   30.02    2.72
  -4   2  -7   32.78    4.96
   4   2   7   36.18    3.46
   4   2   7   40.21    2.92
   4   2   7   32.06    2.78
  -5   2  -7  175.64    9.63
   5   2   7  178.65    6.08
  -6   2  -7    2.72    2.13
   6   2   7    3.79    1.23
  -6  -2  -7    4.56    2.07
  -7   2  -7  185.77    8.41
   7   2   7  175.39    5.87
  -8   2  -7  165.67    8.44
   8   2   7  102.97    4.16
  -9   2  -7   19.43    2.77
   9   2   7   14.69    1.49
  10   2   7    1.60    0.56
 -10   2  -7    2.68    1.05
  -9   3   7    3.73    0.79
   9  -3  -7    5.73    1.16
  -9  -3   7    3.00    1.24
  -9   3   7    4.12    0.81
  -8   3   7    2.20    0.79
  -8   3   7    2.93    0.85
  -8  -3   7    1.45    1.30
  -8   3   7    2.43    1.01
   8   3  -7    0.65    1.64
  -7   3   7   20.74    2.05
  -7   3   7   25.18    3.01
  -7   3   7   19.95    1.98
  -6   3   7   81.14    4.09
  -6   3   7   90.63    6.01
  -5   3   7   97.03    4.58
  -5   3   7   98.04    6.66
   5   3  -7   84.66    8.05
  -4   3   7   14.97    1.99
   4   3  -7   17.82    3.31
   4   3  -7   14.25    3.80
   4   3  -7    5.64    2.76
  -4   3   7   13.86    1.89
   3   3  -7   39.11    4.87
   3   3  -7   10.16    3.57
  -3   3   7   32.98    4.11
  -3   3   7   24.36    2.46
   3   3  -7   18.10    4.38
   2   3  -7   68.77    6.36
   2   3  -7   81.99    5.97
   2   3  -7   29.96    5.53
   2   3  -7   21.65    4.72
  -2   3   7   50.78    5.33
  -2   3   7   48.06    3.42
   1   3  -7   26.53    5.28
  -1   3   7   53.54    4.31
   1   3  -7   58.59    5.16
  -1   3   7   32.55    4.62
  -1   3   7   36.81    3.09
   0   3   7  157.84    7.13
   0   3  -7  167.24    8.30
   0   3   7  134.18    6.83
   0   3  -7   87.19    8.74
   0   3   7   85.18    7.45
  -1   3  -7  137.35    7.39
   1   3   7  120.02    6.41
   1   3   7   88.71    4.38
   1   3   7   50.04    5.91
  -1   3  -7   88.11    8.23
  -2   3  -7   31.39    3.71
   2   3   7   27.31    3.28
   2   3   7   16.83    2.18
   2   3   7   12.13    3.00
  -3   3  -7   10.25    2.19
   3   3   7    7.63    1.71
   3   3   7   12.09    2.37
  -4   3  -7  109.00    8.23
  -4   3  -7  125.35    6.22
  -5   3  -7   65.53    6.08
   5   3   7   63.52    3.28
   5   3   7   60.12    3.56
  -6   3  -7   23.66    3.39
   6   3   7   24.43    1.96
   6   3   7   19.08    1.99
  -7   3  -7   22.47    2.82
   7   3   7   34.99    2.81
  -7   3  -7   29.28    2.42
   7   3   7   26.87    1.89
   7   3   7   14.64    1.52
  -7   3  -7   24.20    2.99
  -8   3  -7    8.54    1.47
   8   3   7   11.07    1.35
  -8   3  -7   10.05    1.30
  -4   4   7   31.83    2.43
  -3   4   7   27.72    2.43
   3   4  -7   26.12    3.51
   3   4  -7   31.84    4.28
   2   4  -7   48.83    4.98
  -2   4   7   49.85    3.20
  -2   4   7   55.21    4.23
   2   4  -7   47.45    5.00
   2   4  -7   54.65    5.61
   1   4  -7    3.23    1.63
  -1   4   7    3.05    1.14
  -1   4   7   -0.20    1.14
  -1   4   7    3.50    1.46
   1   4  -7    3.43    1.74
   1   4  -7    3.22    1.81
   0   4  -7    8.80    2.30
   0   4   7    6.89    1.42
   0   4   7    1.63    1.23
   0   4   7    7.38    2.03
   0   4  -7    7.24    2.24
  -1   4  -7   26.87    3.65
   1   4   7   24.00    2.26
   1   4   7   25.65    3.26
  -1   4  -7   22.96    3.41
  -2   4  -7   59.98    4.72
   2   4   7   52.69    3.10
   2   4   7   58.76    4.42
  -3   4  -7   28.30    2.26
  12   0  -8  185.20    5.54
 -12   0   8  195.89    5.18
  11   0  -8   20.96    2.48
 -11   0   8   21.25    2.12
  10   0  -8   54.41    4.13
 -10   0   8   49.16    3.42
   9   0  -8    1.76    1.56
  -9   0   8    2.13    1.25
   8   0  -8   77.18    5.42
  -8   0   8   69.46    4.40
   7   0  -8  182.40    8.27
  -7   0   8  194.84    7.40
  -7   0   8  193.03    7.26
   6   0  -8  793.02   17.79
  -6   0   8  795.53   15.89
  -6   0   8  834.64   16.16
   5   0  -8 1490.00   24.51
  -5   0   8 1497.35   22.73
  -5   0   8 1546.64   22.94
  -4   0   8  196.15    6.96
  -4   0   8  189.75    6.73
  -3   0   8    1.78    1.06
  -3   0   8    0.19    0.91
  -3   0   8    0.58    1.14
  -2   0   8   14.13    1.95
  -2   0   8   15.78    2.00
  -2   0   8   18.87    2.33
  -1   0   8    1.66    0.95
   0   0   8  226.02    7.08
   1   0   8 1748.75   30.89
   1   0   8 1588.76   24.08
   2   0   8 1091.77   23.73
   3   0   8    3.13    1.71
  -3   0  -8    9.17    2.12
  -3   0  -8    9.47    2.27
  -4   0  -8    1.47    1.46
  -4   0  -8   -0.08    1.30
  -4   0  -8    0.69    1.25
  -4   0  -8   -0.13    1.24
   4   0   8    0.96    0.85
  -5   0  -8  220.00    7.90
  -5   0  -8  200.62    9.14
  -6   0  -8   66.08    4.28
  -6   0  -8   68.02    5.28
  -7   0  -8  134.88    7.14
  -7   0  -8  175.10    8.88
  -8   0  -8  448.46   12.83
  -8   0  -8  601.88   16.05
  -9   0  -8   29.33    3.03
  -9   0  -8   33.68    3.69
 -10   0  -8   20.99    2.29
 -10   0  -8   21.00    2.49
  12   1  -8   56.56    3.07
 -12   1   8   47.33    2.30
  11   1  -8   42.70    3.36
 -11   1   8   39.08    2.63
  10  -1  -8   15.86    2.23
  10   1  -8   16.45    2.59
 -10   1   8   18.91    2.24
 -10  -1   8   15.15    1.95
   9  -1  -8   65.73    4.48
  -9   1   8   78.49    4.57
  -9  -1   8   66.62    4.17
   8   1  -8  469.91   13.18
  -8   1   8  443.57   11.36
   7   1  -8   68.75    5.12
  -7   1   8   67.98    4.47
  -7  -1   8   60.67    4.55
  -6   1   8    2.93    1.29
  -6  -1   8    1.12    1.44
  -5   1   8  189.99    7.16
  -5  -1   8  181.38    7.51
   4   1  -8    2.10    2.40
  -4  -1   8    1.21    1.87
  -4   1   8   -0.14    0.94
  -4  -1   8    1.03    1.36
  -3  -1   8  583.31   12.67
   3   1  -8  776.00   25.69
  -3   1   8  508.77   11.92
   3   1  -8  468.73   14.05
  -3   1   8  548.89   13.08
  -3  -1   8  534.31   12.60
   3   1  -8  660.60   18.23
  -3   1   8  726.12   19.46
   2   1  -8 1121.30   30.48
   2   1  -8  719.03   18.27
  -2   1   8  842.31   17.26
  -2  -1   8  778.46   15.51
   2   1  -8  978.22   22.70
  -2  -1   8  964.46   16.80
  -2   1   8 1092.79   23.00
  -2   1   8 1225.54   26.51
   1   1  -8  790.37   24.40
  -1   1   8  877.61   22.71
   1   1  -8  522.95   15.37
  -1   1   8  607.50   14.31
  -1  -1   8  655.72   13.48
   1   1  -8  716.05   19.17
  -1   1   8  792.56   19.84
   0   1   8   10.56    2.92
   0   1  -8   11.14    2.36
   0   1   8   11.71    2.09
   0   1  -8   41.50    4.60
   0   1   8   30.39    4.19
   0   1   8   22.84    4.22
   0  -1   8    9.46    2.24
  -1   1  -8   28.92    3.41
   1   1   8   23.67    2.89
   1   1   8   33.50    4.80
   1   1   8   36.58    5.16
  -1   1  -8   29.21    4.05
   1   1   8   34.77    4.52
  -2   1  -8    4.45    1.87
   2   1   8    3.14    1.28
   2   1   8    3.88    1.73
  -3   1  -8  369.50   11.36
   3   1   8  284.53    9.39
  -4   1  -8  568.79   14.34
   4   1   8  448.80   12.12
  -5   1  -8  290.40   10.34
  -5  -1  -8  328.01   11.80
  -6   1  -8  101.71    5.92
  -6   1  -8  103.04    6.29
  -7   1  -8   84.78    6.58
  -7  -1  -8   75.72    5.72
  -8   1  -8   71.19    5.48
  -8  -1  -8   58.54    4.86
  -9  -1  -8   23.96    2.61
  -9   1  -8   23.03    2.90
  -9  -1  -8   18.90    2.62
 -10  -1  -8   79.23    4.00
 -10   1  -8   86.21    4.44
 -10  -2   8   16.66    2.00
 -10   2   8   20.08    1.64
  -9  -2   8   40.34    3.32
  -9   2   8   41.31    2.61
  -8  -2   8    1.71    1.45
  -8   2   8    0.94    0.88
  -7   2   8    2.44    1.04
   7   2  -8    1.88    1.76
  -6  -2   8   77.51    4.93
   6   2  -8   96.94    6.35
   6   2  -8   84.99    7.67
  -5  -2   8   85.06    5.12
   5   2  -8   96.79    6.65
  -4   2   8    5.78    1.29
   4   2  -8    9.77    2.43
   4   2  -8    5.83    2.48
  -3   2   8  182.51    9.13
  -3   2   8  196.06    9.34
   2   2  -8    0.26    1.08
  -2   2   8    0.75    1.23
   2   2  -8    1.39    1.91
  -2   2   8    0.43    1.46
  -2   2   8    0.12    0.78
   1   2  -8   69.40    5.78
  -1   2   8   82.66    6.88
   1   2  -8   67.52    7.59
  -1   2   8   77.58    6.63
   0   2  -8   52.60    5.11
   0   2   8   43.66    4.56
   0   2   8   34.94    2.82
   0   2   8   54.00    5.86
   0   2  -8   51.66    6.68
   0   2   8   58.85    5.99
  -1   2  -8  323.85   12.32
   1   2   8  331.38   11.74
   1   2   8  293.37    7.98
   1   2   8  347.64   14.49
  -1   2  -8  368.75   17.04
  -2   2  -8   54.86    5.77
  -2   2  -8   51.82    4.88
   2   2   8   56.99    4.96
   2   2   8   39.43    2.70
   2   2   8   46.32    3.17
   2   2   8   54.44    5.74
   2   2   8   57.21    5.76
  -3   2  -8    2.79    2.26
  -3   2  -8    3.45    1.60
   3   2   8    3.66    1.72
   3   2   8    0.30    0.77
   3   2   8    1.79    1.07
  -4   2  -8    0.13    2.23
  -4   2  -8    0.74    0.99
   4   2   8    1.21    0.85
  -5   2  -8   30.66    4.32
   5   2   8   22.25    2.09
  -6   2  -8   76.10    5.56
  -6  -2  -8   65.04    4.95
  -7   2  -8   73.73    4.92
   7   2   8   58.02    2.94
  -8   2  -8   53.85    3.97
   8   2   8   32.76    2.02
   9   2   8    0.96    0.48
  -9   2  -8    0.65    0.79
  -8   3   8    0.32    0.51
   8   3  -8   -0.74    1.29
  -8   3   8    0.29    0.43
  -7   3   8   31.11    2.81
  -7   3   8   20.24    1.68
   6   3  -8    3.83    2.07
  -6   3   8    6.53    1.12
   5   3  -8    0.69    1.12
  -5   3   8    0.90    0.92
   5   3  -8    0.92    1.63
  -5   3   8    0.79    0.68
   5   3  -8    1.43    1.56
   4   3  -8   60.11    5.09
  -4   3   8   51.00    4.50
   4   3  -8   68.10    6.62
   3   3  -8   15.59    2.84
   3   3  -8    6.12    2.48
  -3   3   8   16.42    2.66
  -3   3   8    8.98    1.45
   3   3  -8   10.87    3.20
   2   3  -8   11.53    2.47
   2   3  -8   14.77    2.49
   2   3  -8    4.83    2.22
  -2   3   8   12.89    2.62
  -2   3   8    7.68    1.39
   2   3  -8   11.39    3.33
   1   3  -8   47.51    4.15
  -1   3   8   52.82    3.81
  -1   3   8   52.96    5.15
   1   3  -8   44.91    5.99
   0   3  -8    9.59    2.18
   0   3   8   10.07    1.94
   0   3   8    8.02    2.44
   0   3  -8    9.18    2.91
  -1   3  -8    2.13    1.30
   1   3   8    1.85    1.20
   1   3   8    1.30    1.39
  -1   3  -8    2.71    1.75
  -2   3  -8   12.56    2.10
   2   3   8   12.05    2.02
   2   3   8   12.12    2.67
  -3   3  -8   45.25    4.61
   3   3   8   53.03    3.75
  -3   3  -8   43.11    3.46
  -4   3  -8    6.25    1.87
  -4   3  -8    3.94    1.20
   4   3   8    3.25    1.07
   4   3   8    5.94    1.54
  -5   3  -8    0.61    0.93
  -5   3  -8    0.71    0.66
   5   3   8   -0.76    1.07
   5   3   8    0.11    0.67
  -6   3  -8    0.87    0.84
   6   3   8    0.05    0.60
  -6   3  -8    0.79    0.63
  -7   3  -8    0.80    0.64
   7   3   8    0.60    0.54
  -7   3  -8    0.03    0.39
  11   0  -9   -0.18    0.78
 -11   0   9   -0.25    0.66
  10   0  -9   -0.25    1.20
 -10   0   9   -0.05    0.80
   9   0  -9    0.08    1.22
  -9   0   9   -0.23    0.91
   8   0  -9   -0.09    1.30
  -8   0   9   -0.06    0.89
   7   0  -9   -0.45    1.38
  -7   0   9    0.68    0.96
  -7   0   9   -0.07    1.14
   6   0  -9    0.36    1.39
  -6   0   9    0.49    0.96
  -6   0   9    0.96    1.23
   5   0  -9   -0.33    1.32
  -5   0   9   -0.28    1.02
  -5   0   9    0.96    1.16
  -4   0   9   -0.82    1.29
  -4   0   9   -0.40    1.00
   3   0  -9   -0.22    1.96
  -3   0   9    0.94    1.10
  -3   0   9    0.51    0.91
  -2   0   9    0.31    0.97
  -2   0   9    0.36    1.09
  -1   0   9   -0.68    0.93
  -1   0   9    0.68    1.06
  -1   0   9    1.35    1.36
   0   0   9    0.11    1.19
   0   0   9   -0.07    1.03
   0   0   9    0.73    1.24
   1   0   9    0.59    1.22
   1   0   9    0.84    1.00
   1   0   9   -0.12    1.03
  -3   0  -9   -0.98    1.42
  -4   0  -9    0.56    1.32
  -4   0  -9   -0.57    1.37
  -5   0  -9    1.51    1.41
  -5   0  -9    0.81    1.06
  -5   0  -9   -0.12    1.54
  -6   0  -9   -0.45    1.33
  -6   0  -9    0.10    0.95
  -6   0  -9    0.46    1.56
  -7   0  -9    0.34    0.96
  -7   0  -9    1.16    1.43
  -8   0  -9    0.94    0.95
  -8   0  -9    0.09    1.18
  -9   0  -9   -0.41    1.12
 -10   0  -9   -0.13    0.54
  11   1  -9   -0.08    0.74
 -11   1   9   -0.03    0.53
 -10   1   9    8.56    1.37
  10  -1  -9    7.86    1.38
  10   1  -9    9.45    1.68
 -10  -1   9    7.08    1.15
   9  -1  -9   19.12    2.27
   9   1  -9   25.28    2.79
  -9   1   9   27.47    2.53
  -9  -1   9   20.38    2.20
   8  -1  -9   24.55    2.76
   8   1  -9   35.29    3.36
  -8   1   9   31.28    2.87
  -8  -1   9   31.45    2.82
   7   1  -9   48.01    3.81
  -7   1   9   49.81    3.64
  -7  -1   9   48.31    3.69
  -6   1   9    9.51    1.89
  -6  -1   9   10.18    2.11
  -5   1   9  100.84    5.09
  -5  -1   9   97.59    5.19
  -4   1   9    1.09    1.25
  -4  -1   9    3.52    1.53
   3   1  -9    0.40    0.88
  -3   1   9   -0.07    1.18
  -3  -1   9    0.75    1.11
  -3   1   9    1.04    0.97
   2   1  -9   41.74    4.02
  -2   1   9   49.33    3.77
  -2  -1   9   49.39    3.54
   1   1  -9  167.64    8.09
  -1   1   9  205.82    7.43
   0   1  -9   13.46    2.54
   0   1   9   13.80    2.17
   1   1   9   96.30    5.13
   1   1   9  110.22    6.08
  -2   1  -9   18.08    2.73
   2   1   9   14.52    2.33
   2   1   9   18.79    2.67
  -3   1  -9   30.32    3.45
   3   1   9   25.80    2.92
  -4   1  -9   11.51    2.49
   4   1   9    9.51    1.89
  -4  -1  -9   12.76    2.60
  -5   1  -9   42.56    3.93
  -5  -1  -9   48.53    4.45
  -6   1  -9    0.70    1.38
  -6   1  -9   -0.44    1.47
  -6  -1  -9    0.21    1.51
  -7   1  -9    6.62    1.77
  -7   1  -9    7.16    1.91
  -7  -1  -9    9.15    2.19
  -8   1  -9   28.19    2.89
  -8  -1  -9   24.47    2.80
  -9   1  -9   17.99    2.00
  -9  -1  -9   13.06    1.79
  -9  -2   9   11.37    1.57
  -9   2   9   11.96    1.20
  -8   2   9    0.57    0.51
   8  -2  -9    0.83    0.84
  -8  -2   9    0.91    0.95
  -8   2   9    2.17    0.92
  -7   2   9    2.67    0.83
   7  -2  -9    2.33    1.11
  -7  -2   9    1.46    1.12
   7   2  -9    2.40    1.52
  -6   2   9    6.13    1.19
  -6  -2   9    7.78    1.71
   6   2  -9    8.83    2.52
  -5  -2   9  159.48    5.96
  -5   2   9  111.12    4.57
   4   2  -9  105.44    6.50
   4   2  -9  123.68    8.47
  -3   2   9   13.64    1.72
  -3   2   9   23.33    3.15
   3   2  -9   22.27    4.01
  -3   2   9   27.51    3.45
  -2   2   9  227.10    9.78
   2   2  -9  212.61   11.56
   1   2  -9   14.13    2.60
  -1   2   9   14.44    2.46
  -1   2   9    8.11    1.43
  -1   2   9   19.12    3.10
   1   2  -9   15.69    3.40
  -1   2   9   21.92    3.45
   0   2  -9    1.03    1.33
   0   2   9    1.57    1.52
   0   2   9    2.17    1.44
   0   2  -9    2.55    1.73
   0   2   9    3.51    1.82
   1   2   9  200.93    8.10
   1   2   9  212.98    9.98
  -1   2  -9  212.60   11.39
  -2   2  -9  102.75    6.48
  -2   2  -9   80.73    5.50
   2   2   9  100.43    5.70
   2   2   9  102.98    6.63
  -3   2  -9    1.76    2.00
  -3   2  -9    0.19    0.95
  -4   2  -9   80.63    4.98
   4   2   9   68.48    3.21
  -5   2  -9   64.14    4.15
   5   2   9   59.32    2.87
   6   2   9   10.96    1.24
  -6  -2  -9   10.39    2.01
   7   2   9   13.48    1.22
  -7  -2  -9   12.76    1.93
  -7   3   9    0.99    0.56
   7   3  -9    0.49    0.95
  -7   3   9    0.78    0.42
  -6   3   9    5.70    1.16
  -6   3   9    4.50    0.79
   5   3  -9   17.13    2.26
  -5   3   9   15.20    1.96
   4   3  -9    4.44    1.39
  -4   3   9    4.41    1.21
   4   3  -9    1.62    1.36
  -4   3   9    3.35    0.81
   4   3  -9    5.23    1.79
   3   3  -9   14.91    2.30
  -3   3   9   13.60    1.77
   3   3  -9    5.49    1.94
  -3   3   9    9.94    1.27
  -3   3   9   18.99    2.32
   3   3  -9   19.28    3.16
  -2   3   9  135.49    5.01
  -2   3   9  158.37    6.80
   2   3  -9  158.13    8.63
   1   3  -9   67.28    4.09
  -1   3   9   65.87    3.59
  -1   3   9   75.01    4.98
   1   3  -9   74.31    6.07
   0   3  -9   13.12    2.01
   0   3   9   12.01    1.72
   0   3   9   13.65    2.34
   0   3  -9   16.46    3.00
  -1   3  -9   63.37    3.80
   1   3   9   62.20    3.50
   2   3   9   34.15    2.65
  -2   3  -9   41.86    2.98
   3   3   9   10.54    1.55
  -3   3  -9   11.95    1.60
   4   3   9   17.61    1.80
  -4   3  -9   20.09    1.79
  -5   3  -9   36.97    2.73
   5   3   9   34.23    2.18
  -5   3  -9   29.88    1.92
 -10   0  10    5.50    0.94
  10   0 -10    5.55    1.17
   9   0 -10  100.14    4.37
  -9   0  10   95.75    3.79
   8   0 -10  168.43    6.18
  -8   0  10  158.70    5.36
   7   0 -10   44.61    3.47
  -7   0  10   43.45    3.02
  -7   0  10   45.94    3.10
   6   0 -10   22.71    2.69
  -6   0  10   23.40    2.34
  -6   0  10   25.64    2.54
  -5   0  10    3.23    1.35
  -4   0  10   48.96    3.43
  -3   0  10  114.91    5.13
  -2   0  10  519.17   11.44
  -1   0  10  314.40    8.65
   0   0  10  137.45    5.54
  -1   0 -10   78.61    4.20
  -2   0 -10    7.28    1.67
  -3   0 -10    5.61    1.67
  -4   0 -10  416.57    9.91
  -5   0 -10  147.86    5.57
  -5   0 -10  179.20    7.55
  -6   0 -10   27.05    2.47
  -6   0 -10   32.97    3.29
  -7   0 -10    2.28    0.99
  -7   0 -10    1.27    1.06
  -8   0 -10   18.11    2.03
  10  -1 -10   -0.14    0.53
  10   1 -10    0.92    0.67
   9  -1 -10    6.45    1.24
   9   1 -10    7.14    1.31
  -9  -1  10    8.43    1.19
   8  -1 -10   27.32    2.38
  -8  -1  10   36.27    2.54
   7  -1 -10    3.01    1.34
  -7  -1  10    3.91    1.31
   6  -1 -10   31.27    2.86
  -6  -1  10   47.86    3.30
  -5  -1  10  331.67    8.74
  -4   1  10  141.39    5.58
  -4  -1  10  143.46    5.67
  -3   1  10    1.47    1.00
  -3  -1  10    3.59    1.27
  -3   1  10    1.53    0.99
   2   1 -10   16.88    2.42
  -2   1  10   17.78    2.28
  -2   1  10   23.81    2.81
   1   1 -10    5.95    1.68
  -1   1  10    6.13    1.56
  -1   1  10    9.47    1.87
   0   1 -10   13.87    2.41
   0   1  10   15.86    2.21
   0   1  10   21.52    2.68
   1   1  10  242.99    7.62
   1   1  10  263.89    8.75
  -2   1 -10  549.11   11.88
  -2   1 -10  440.05   13.11
   2   1  10  503.41   11.33
  -2  -1 -10  431.05   12.17
   2   1  10  505.84   12.03
   3   1  10    1.36    1.12
  -3  -1 -10    0.92    1.49
  -4   1 -10    5.27    1.67
   4   1  10    5.79    1.38
  -4  -1 -10    5.51    1.83
  -5   1 -10    0.90    1.25
  -5  -1 -10    1.11    1.16
  -5  -1 -10    1.60    1.40
  -6   1 -10   41.95    3.11
  -6  -1 -10   38.62    2.60
  -6  -1 -10   41.56    3.58
  -7   1 -10   39.16    2.77
  -7  -1 -10   44.60    3.34
  -8   1 -10   56.66    2.95
  -8  -1 -10   53.84    3.18
   8  -2 -10    6.75    1.00
  -8  -2  10    9.12    1.23
  -8   2  10   10.87    1.37
  -7  -2  10   26.92    2.09
   7   2 -10   27.08    3.12
   6  -2 -10    0.09    0.82
  -6  -2  10    0.41    0.80
   6   2 -10    0.86    1.14
   5   2 -10    4.87    1.81
  -5   2  10    4.44    0.90
  -4   2  10    3.65    0.90
   4   2 -10    6.74    1.93
   3   2 -10   66.16    4.65
  -3   2  10   72.52    4.35
  -3   2  10   75.16    4.56
   3   2 -10   76.56    5.88
  -2   2  10   81.09    4.96
   2   2 -10   74.23    5.91
  -1   2  10   53.28    3.69
  -1   2  10   58.19    4.42
   1   2 -10   53.66    5.13
   0   2 -10   23.07    2.86
   0   2  10   26.53    2.79
   0   2  10   31.52    3.35
   0   2 -10   29.57    3.86
  -1   2 -10    3.92    1.38
   1   2  10    3.37    1.36
   1   2  10    4.32    1.42
  -1   2 -10    2.97    1.44
  -2   2 -10   10.05    1.86
   2   2  10    9.50    1.82
   2   2  10    9.36    1.78
   2   2  10    8.84    1.78
  -3   2 -10   10.22    2.09
  -3   2 -10    9.01    1.65
  -4   2 -10   43.30    3.15
  -4  -2 -10   37.31    3.28
  -5   2 -10   21.39    2.04
  -5  -2 -10   18.86    2.31
  -6  -2 -10    7.54    1.45
   5   3 -10    0.70    0.83
   4   3 -10    0.16    0.47
   4   3 -10    0.49    0.82
  -4   3  10    0.03    0.50
   4   3 -10    0.88    0.75
   3   3 -10    6.82    1.27
  -3   3  10    7.22    1.05
   3   3 -10    4.63    1.25
   3   3 -10    9.08    1.72
   2   3 -10    3.83    1.05
  -2   3  10    3.79    0.93
  -2   3  10    6.62    1.22
   2   3 -10    6.82    1.56
   1   3 -10   15.16    1.85
  -1   3  10   15.35    1.53
  -1   3  10   21.32    2.11
   1   3 -10   21.78    2.57
   0   3 -10   13.98    1.77
   0   3  10   12.45    1.42
   0   3  10   21.49    2.11
   0   3 -10   19.68    2.39
  -1   3 -10   -0.05    0.48
   1   3  10   -0.05    0.50
  -2   3 -10    0.53    0.46
  -3  -3 -10   -0.04    0.60
   9   0 -11    0.19    0.61
   8   0 -11    0.37    0.75
   7   0 -11   -0.10    0.86
  -7   0  11    0.25    0.77
  -6   0  11    0.10    0.91
  -5   0  11    0.16    0.97
  -4   0  11    0.17    1.10
  -3   0  11   -0.17    1.08
  -2   0  11    1.26    1.05
  -1   0  11    0.22    0.97
   0   0  11    0.16    0.83
  -1   0 -11    2.39    1.19
  -2   0 -11   -0.15    1.21
  -3   0 -11   -0.39    1.43
  -4   0 -11   -0.41    1.17
  -5   0 -11   -0.25    1.02
  -6   0 -11   -0.18    0.76
  -6   0 -11    0.11    0.68
  -7   0 -11   -0.07    0.41
  -7   0 -11   -0.29    0.58
   8  -1 -11    1.51    0.76
  -8  -1  11    1.24    0.66
   7  -1 -11    3.92    1.13
  -7  -1  11    3.76    1.00
   6  -1 -11    1.01    0.98
  -6  -1  11    1.24    0.92
   5  -1 -11   43.08    2.94
  -5  -1  11   81.06    3.66
   4  -1 -11    3.51    1.27
  -4   1  11    7.21    1.40
  -4  -1  11    6.89    1.37
  -4   1  11    7.01    1.39
  -3   1  11    0.63    0.96
  -3  -1  11    0.46    0.82
   3   1 -11    0.23    1.00
  -3   1  11    0.68    0.79
  -2   1  11   18.59    2.09
  -2   1  11   24.56    2.53
   1   1 -11    4.15    1.25
  -1   1  11    4.62    1.33
  -1   1  11    6.21    1.46
   0   1 -11    0.23    0.81
   0   1  11    1.12    1.02
   0   1  11   -0.07    0.83
  -1   1 -11   21.12    2.60
   1   1  11   27.61    2.45
   1   1  11   26.79    2.54
  -2   1 -11   26.85    2.50
  -2   1 -11   22.85    2.62
   2   1  11   26.62    2.33
  -3   1 -11   13.90    1.92
  -3  -1 -11   12.08    1.72
  -3   1 -11   11.86    1.91
   3   1  11   14.13    1.73
  -3  -1 -11    9.41    1.85
  -4   1 -11   34.33    2.64
  -4  -1 -11   31.31    2.33
  -4   1 -11   27.31    2.58
  -5   1 -11   23.57    2.20
  -5  -1 -11   25.97    2.03
  -5   1 -11   25.24    2.24
  -6   1 -11    0.78    0.81
  -6  -1 -11    0.23    0.70
  -6   1 -11    0.76    0.61
  -6  -1 -11    1.27    0.80
   6  -2 -11    6.94    1.00
   6   2 -11    8.57    1.63
   5  -2 -11    4.83    0.96
   5   2 -11    6.99    1.57
   4   2 -11    0.58    0.88
   4   2 -11    0.57    0.84
  -3   2  11    3.53    0.96
  -3   2  11    3.72    1.01
   3   2 -11    2.19    1.20
   2   2 -11   29.64    2.72
  -2   2  11   36.29    2.73
  -2   2  11   34.87    2.72
   2   2 -11   37.29    3.52
  -1   2  11  104.44    4.66
  -1   2  11  111.58    4.86
   1   2 -11  107.75    5.80
   0   2  11   -0.18    0.86
   0   2  11    0.47    0.59
   0   2  11    0.60    0.77
   0   2 -11    1.28    1.04
   1   2  11   27.66    2.26
   1   2  11   35.33    2.64
   1   2  11   35.00    2.64
  -1   2 -11   38.49    3.31
  -2   2 -11   41.59    2.80
   2   2  11   49.45    2.88
   2   2  11   49.68    2.89
  -3   2 -11    4.18    0.93
  -3  -2 -11    2.32    1.01
  -4  -2 -11    0.62    0.72
  -4   2 -11    0.58    0.46
  -4  -2 -11    0.45    0.73
  -5  -2 -11   13.18    1.49
  -7   0  12   43.28    2.00
  -6   0  12   12.49    1.34
  -5   0  12  214.97    5.52
  -4   0  12  124.64    4.26
  -4   0  12  119.66    4.17
  -3   0  12   12.78    1.56
  -3   0  12   13.09    1.59
  -2   0  12    6.65    1.23
  -1   0  12   16.75    1.75
   0   0  12    3.44    1.04
   1   0  12   94.37    3.88
  -2   0 -12  176.09    4.90
  -3   0 -12   27.42    2.01
  -4   0 -12    6.02    1.07
  -5   0 -12    5.84    0.96
   6  -1 -12    0.16    0.54
  -6  -1  12    0.16    0.54
  -5  -1  12    1.62    0.72
  -4   1  12   19.23    1.67
  -4  -1  12   20.98    1.72
  -3   1  12    2.91    0.95
   3   1 -12    4.70    1.39
  -3   1  12    4.52    1.04
   2   1 -12  184.95    7.34
  -2   1  12  166.79    5.40
   1   1 -12  102.63    5.40
  -1   1  12   90.91    4.02
   0   1  12   19.72    1.83
   0   1 -12   23.94    2.69
   0   1  12   20.12    1.97
  -1  -1 -12   -0.99    1.12
  -1   1 -12    0.55    0.61
   1   1  12    0.77    0.72
  -1   1 -12   -0.07    0.67
   1   1  12    0.18    0.61
  -2  -1 -12    1.79    0.96
  -2   1 -12    2.49    0.81
   2   1  12    3.20    0.87
   2   1  12    1.87    0.84
  -2   1 -12    3.29    1.03
  -3   1 -12    0.53    0.78
  -3  -1 -12    0.68    0.71
  -3   1 -12    0.30    0.51
  -4   1 -12   22.47    1.71
  -4  -1 -12   20.49    1.54
  -4   1 -12   21.28    1.70
   4   2 -12    6.16    1.20
   3   2 -12    6.23    1.21
   3   2 -12   17.47    1.89
   2   2 -12   -0.05    0.52
  -2   2  12    0.10    0.38
  -2   2  12   -0.10    0.41
   2   2 -12   -0.05    0.62
  -1   2  12    0.94    0.53
  -1   2  12    1.02    0.56
   1   2 -12    1.53    0.74
   0   2  12   10.79    1.21
   0   2  12    9.50    1.14
   0   2 -12    9.50    1.37
  -1  -2 -12    4.29    0.82
   1   2  12    6.36    0.88
   1   2  12    6.26    0.90
  -4   0  13   -0.17    0.45
  -3   0  13   -0.13    0.48
  -3   0  13   -0.20    0.37
  -2   0  13   -0.16    0.50
   2   0 -13   -0.05    0.60
  -2   0  13    0.13    0.47
  -1   0  13    0.18    0.50
  -1   0  13    0.20    0.49
   0   0  13    0.50    0.50
   1   0  13    0.31    0.43
  -2   0 -13    0.32    0.48
  -2   1  13    0.02    0.46
  -2   1  13    0.49    0.44
   2   1 -13    0.61    0.63
  -2  -1  13    0.81    0.43
  -1   1  13   50.26    2.14
  -1   1  13   60.52    2.63
   0   1  13    1.44    0.53
   0   1  13    0.82    0.47
   0   1 -13    1.14    0.60
   0   0   0    0.00    0.00
;
_shelx_hkl_checksum     75779
_shelx_res_file
;
TITL yz2080 in P2(1)/c
    shelx.res
    created by SHELXL-2019/3 at 18:03:32 on 15-May-2026
CELL  1.54184  12.1005   4.0336  10.8832   90.000   94.682   90.000
ZERR     4.00   0.0013   0.0005   0.0014    0.000    0.011    0.000
LATT   1
SYMM  - X, 1/2 + Y, 1/2 - Z
SFAC  C    H    BR   N    S
UNIT  8 8 4 12 4
MERG   2
EQIV $1 1-X,-Y,1-Z
EQIV $2 +X,0.5-Y,0.5+Z
HTAB N3 N1_$2
HTAB N3 N1_$1
FMAP   2
PLAN   15
SIZE     0.080   0.100   0.140
MPLA C1 C2  N1 N2 N3 S1 BR1 H3A H3B
SADI N3 H3A N3 H3B
ACTA
BOND   $H
CONF
L.S.  13
WGHT    0.117500    0.389200
FVAR       0.65248
BR1   3    0.086082    0.687099    0.363065    11.00000    0.04387    0.07341 =
         0.06852    0.00683   -0.00128    0.00367
S1    5    0.224678    0.368687    0.589749    11.00000    0.03764    0.07688 =
         0.04704   -0.00036    0.01229    0.00739
N1    4    0.378772    0.247824    0.447177    11.00000    0.04129    0.08511 =
         0.04404    0.00035    0.01074    0.00829
N2    4    0.295684    0.404871    0.375018    11.00000    0.04192    0.07812 =
         0.04783   -0.00098    0.01051    0.00210
N3    4    0.422074    0.069239    0.650127    11.00000    0.03986    0.10415 =
         0.04980    0.00867    0.01214    0.01897
H3A   2    0.483885   -0.021040    0.629536    11.00000   -1.20000
H3B   2    0.395934    0.045338    0.722991    11.00000   -1.20000
C1    1    0.354735    0.212147    0.561721    11.00000    0.03450    0.06848 =
         0.04114   -0.00312    0.01038    0.00230
C2    1    0.212955    0.482404    0.435787    11.00000    0.03431    0.06471 =
         0.04672   -0.00489    0.00134   -0.00284
HKLF 4
REM  yz2080 in P2(1)/c
REM wR2 = 0.1752, GooF = S = 1.145, Restrained GooF = 1.144 for all data
REM R1 = 0.0561 for 915 Fo > 4sig(Fo) and 0.0585 for all 1012 data
REM 70 parameters refined using 1 restraints
END
WGHT      0.1175      0.3892
REM Highest difference peak  0.946,  deepest hole -0.973,  1-sigma level  0.147
Q1    1   0.0753  0.6868  0.4667  11.00000  0.05    0.95
Q2    1   0.0792  0.4516  0.3626  11.00000  0.05    0.92
Q3    1   0.0843  0.9294  0.3586  11.00000  0.05    0.91
Q4    1   0.0952  0.6855  0.2554  11.00000  0.05    0.78
Q5    1   0.1461  0.6953  0.3719  11.00000  0.05    0.60
Q6    1   0.2175  0.3799  0.6860  11.00000  0.05    0.59
Q7    1   0.0835  0.1916  0.4300  11.00000  0.05    0.56
Q8    1   0.2191  0.1461  0.5846  11.00000  0.05    0.53
Q9    1   0.0060  0.6929  0.3573  11.00000  0.05    0.51
Q10   1   0.2192  0.3889  0.4830  11.00000  0.05    0.46
Q11   1   0.1100  0.1871  0.3041  11.00000  0.05    0.45
Q12   1   0.0414  0.8397  0.1839  11.00000  0.05    0.39
Q13   1  -0.0423  0.3998  0.4049  11.00000  0.05    0.38
Q14   1   0.2860  0.3890  0.6002  11.00000  0.05    0.37
Q15   1  -0.0423  0.2078  0.3872  11.00000  0.05    0.36
;
_shelx_res_checksum     33682
