# Supplementary material for: Crystal structure and Hirshfeld surface analysis of 5-bromo-1,3,4-thia­diazol-2-amine
Source: Acta Crystallogr E Crystallogr Commun. 2026 May 22;82(Pt 6):732–7. doi: 10.1107/S2056989026005335 (PMC13239017; doi:10.1107/S2056989026005335)
Supplement: Supplementary file 2 [file e-82-00732-Isup2.hkl]

data_I                                                                          
_shelx_title ' yz2080 in P2(1)/c'                                               
_shelx_refln_list_code          4                                               
_shelx_F_calc_maximum      145.83                                               
_exptl_crystal_F_000       344.00                                               
_reflns_d_resolution_high  0.8111                                               
                                                                                
loop_                                                                           
 _space_group_symop_operation_xyz                                               
 'x, y, z'                                                                      
 '-x, y+1/2, -z+1/2'                                                            
 '-x, -y, -z'                                                                   
 'x, -y-1/2, z-1/2'                                                             
                                                                                
_cell_length_a    12.1005                                                       
_cell_length_b     4.0336                                                       
_cell_length_c    10.8832                                                       
_cell_angle_alpha  90.000                                                       
_cell_angle_beta   94.682                                                       
_cell_angle_gamma  90.000                                                       
                                                                                
_shelx_F_squared_multiplier     1.000                                           
                                                                                
loop_                                                                           
 _refln_index_h                                                                 
 _refln_index_k                                                                 
 _refln_index_l                                                                 
 _refln_F_squared_calc                                                          
 _refln_F_squared_meas                                                          
 _refln_F_squared_sigma                                                         
 _refln_observed_status                                                         
   1   0   0       3382.48       3660.44        43.28 o                         
   2   0   0        487.25        625.04        17.68 o                         
   3   0   0          6.99          9.86         0.67 o                         
   4   0   0       1903.58       2090.79        47.66 o                         
   5   0   0       1091.40       1131.98        35.93 o                         
   6   0   0      11509.62      12425.26       128.79 o                         
   7   0   0       7518.17       8674.36       102.53 o                         
   8   0   0        264.05        312.87        30.21 o                         
   9   0   0        873.28        948.87        19.11 o                         
  10   0   0       1217.50       1418.08        25.83 o                         
  11   0   0        337.86        389.36        10.74 o                         
  12   0   0        323.05        345.76        12.54 o                         
  13   0   0        767.08        946.61        36.67 o                         
  14   0   0        370.12        542.14        87.80 o                         
   1   1   0        756.20        792.54        10.27 o                         
   2   1   0      14610.98      14335.34        45.20 o                         
   3   1   0       9898.92       9884.14        43.88 o                         
   4   1   0       6448.75       6810.65        66.44 o                         
   5   1   0        674.05        699.84         8.71 o                         
   6   1   0       1236.43       1389.28        23.86 o                         
   7   1   0        497.21        523.78        10.16 o                         
   8   1   0        922.80        918.07        12.55 o                         
   9   1   0       2112.16       2063.01        21.28 o                         
  10   1   0       1301.95       1276.81        28.28 o                         
  11   1   0        200.07        226.17         8.92 o                         
  12   1   0        134.58        128.10         6.16 o                         
  13   1   0        530.63        601.56        20.00 o                         
  14   1   0         72.95         94.96         4.71 o                         
   0   2   0       2395.25       2519.43        27.16 o                         
   1   2   0       1354.25       1374.48        21.82 o                         
   2   2   0        606.75        694.63        14.28 o                         
   3   2   0         93.29         99.57         3.54 o                         
   4   2   0       1538.19       1476.27        66.07 o                         
   5   2   0       1097.58       1106.16        28.03 o                         
   6   2   0        755.01        745.60         9.16 o                         
   7   2   0       1045.02       1022.27        14.06 o                         
   8   2   0          0.39          1.80         0.89 o                         
   9   2   0          3.80          2.26         1.53 o                         
  10   2   0         75.66         77.79         9.21 o                         
  11   2   0        476.61        475.16        25.53 o                         
  12   2   0        119.78        128.04         8.90 o                         
  13   2   0         69.05         73.05         6.06 o                         
   1   3   0        335.05        375.44         5.77 o                         
   2   3   0        287.26        319.75         9.66 o                         
   3   3   0          0.81          7.80         2.00 o                         
   4   3   0         18.57         20.67         2.05 o                         
   5   3   0        271.73        282.25         9.56 o                         
   6   3   0         17.68         16.35         2.07 o                         
   7   3   0         64.25         71.04         5.99 o                         
   8   3   0        102.22        114.22        15.64 o                         
   9   3   0        123.80        130.22         9.92 o                         
  10   3   0         19.50         24.11         3.81 o                         
  11   3   0          0.30         -0.25         1.37 o                         
   0   4   0         14.14         15.24         4.93 o                         
   1   4   0          4.68         11.78         3.04 o                         
   2   4   0         24.12         34.54         4.57 o                         
   3   4   0          4.94          3.64         6.01 o                         
   4   4   0         51.43         62.31        42.30 o                         
   5   4   0          0.34         -1.48         2.99 o                         
   6   4   0         12.05         11.87        10.35 o                         
   7   4   0          1.48          1.57         6.18 o                         
   8   4   0          1.78          0.96         3.95 o                         
 -14   1   1         17.19         24.11         2.25 o                         
 -13   1   1         95.02        107.68         5.58 o                         
 -12   1   1         49.37         42.06         3.85 o                         
 -11   1   1          0.09          0.25         1.39 o                         
 -10   1   1        528.95        546.95        49.47 o                         
  -9   1   1       1306.21       1273.91        22.89 o                         
  -8   1   1          4.31          8.62         1.68 o                         
  -7   1   1        591.37        622.24        14.06 o                         
  -6   1   1        132.59        141.94         5.13 o                         
  -5   1   1        283.20        299.30         5.22 o                         
  -4   1   1          7.25          4.60         0.96 o                         
  -3   1   1       3529.91       3500.57        48.70 o                         
  -2   1   1       1916.47       1900.86        18.23 o                         
  -1   1   1        213.28        188.57         6.99 o                         
   0   1   1       4305.71       4242.41        57.89 o                         
   1   1   1       4467.62       4410.67        39.71 o                         
   2   1   1       1272.23       1426.32         8.18 o                         
   3   1   1       1074.08       1193.28        10.72 o                         
   4   1   1       1848.55       2128.34        34.40 o                         
   5   1   1          2.43          3.02         0.83 o                         
   6   1   1       1349.42       1501.44        15.59 o                         
   7   1   1       1201.28       1222.85        15.51 o                         
   8   1   1         45.56         48.60         2.52 o                         
   9   1   1         80.20         78.28         3.51 o                         
  10   1   1          1.41          2.33         1.41 o                         
  11   1   1         26.59         31.80         3.51 o                         
  12   1   1         16.22         19.42         2.44 o                         
  13   1   1        256.07        311.39         9.37 o                         
  14   1   1         56.03         73.48         2.92 o                         
 -13   2   1        375.84        433.22         8.66 o                         
 -12   2   1        428.65        396.21        16.70 o                         
 -11   2   1         12.49         12.01         2.28 o                         
 -10   2   1        160.57        138.27         6.45 o                         
  -9   2   1         20.03         14.24         2.37 o                         
  -8   2   1         43.66         35.79         1.94 o                         
  -7   2   1       1494.16       1381.79        11.03 o                         
  -6   2   1       1706.31       1601.05        31.82 o                         
  -5   2   1        443.52        412.62        17.69 o                         
  -4   2   1        515.19        514.86        23.30 o                         
  -3   2   1       2073.80       2149.23        45.37 o                         
  -2   2   1        500.24        481.33         7.53 o                         
  -1   2   1       1009.37       1006.11        11.06 o                         
   0   2   1       1406.44       1419.90        20.69 o                         
   1   2   1       2742.06       2868.42        31.96 o                         
   2   2   1         79.68         84.77         3.69 o                         
   3   2   1       4702.50       5279.87        75.77 o                         
   4   2   1       1306.80       1451.93        18.12 o                         
   5   2   1        177.07        175.27         7.17 o                         
   6   2   1        350.25        339.73         5.10 o                         
   7   2   1        714.23        698.06        13.03 o                         
   8   2   1          8.40          7.63         1.30 o                         
   9   2   1        510.08        587.49        38.48 o                         
  10   2   1        717.42        795.86        39.11 o                         
  11   2   1        265.46        282.46        19.54 o                         
  12   2   1          1.95          1.11         2.34 o                         
  13   2   1          9.21         14.14         3.76 o                         
 -11   3   1         60.00         66.35         4.38 o                         
 -10   3   1        423.26        403.78        26.01 o                         
  -9   3   1        265.01        321.02        74.27 o                         
  -8   3   1         30.25         27.05         3.63 o                         
  -7   3   1         34.13         27.02         3.16 o                         
  -6   3   1        206.10        167.97        10.53 o                         
  -5   3   1        304.55        315.20         5.68 o                         
  -4   3   1        831.07        821.38        45.53 o                         
  -3   3   1       1184.43       1261.17        65.46 o                         
  -2   3   1        206.64        217.67         6.44 o                         
  -1   3   1        187.85        200.20         5.61 o                         
   0   3   1        751.08        756.76        23.91 o                         
   1   3   1        732.70        818.87        24.94 o                         
   2   3   1        596.65        637.55        12.59 o                         
   3   3   1        590.54        617.81        13.32 o                         
   4   3   1        434.62        389.96        20.06 o                         
   5   3   1         61.35         65.04         2.96 o                         
   6   3   1        807.77        829.37        16.09 o                         
   7   3   1        445.29        507.88        16.64 o                         
   8   3   1        207.81        250.58        13.56 o                         
   9   3   1         67.68         58.23         6.31 o                         
  10   3   1         28.23         30.20         3.20 o                         
  11   3   1          3.47          3.62         1.44 o                         
  -8   4   1        118.02        178.97        74.75 o                         
  -7   4   1        106.06        154.50        63.62 o                         
  -6   4   1        126.19        196.58        75.71 o                         
  -5   4   1         39.71         57.27        20.04 o                         
  -4   4   1         22.25         27.59        13.12 o                         
  -3   4   1         71.94         75.50         6.69 o                         
  -2   4   1        164.52        255.56        20.74 o                         
  -1   4   1        309.41        479.78        15.22 o                         
   0   4   1        219.26        329.66        12.63 o                         
   1   4   1         10.79         17.08         3.35 o                         
   2   4   1          8.85         14.76         3.12 o                         
   3   4   1        113.93        152.34        27.78 o                         
   4   4   1        248.46        298.79        20.09 o                         
   5   4   1        126.27        160.58         8.86 o                         
   6   4   1         89.23        127.60       154.89 o                         
   7   4   1          4.14          5.44         3.36 o                         
   8   4   1          7.56         16.41        18.19 o                         
 -14   0   2        111.98        118.64         7.41 o                         
 -13   0   2        165.59        207.76        25.53 o                         
 -12   0   2        607.03        730.28        62.84 o                         
 -11   0   2         77.20         67.74         4.93 o                         
 -10   0   2       2646.16       2799.58        28.95 o                         
  -9   0   2       3905.52       4298.02        47.02 o                         
  -8   0   2       1946.90       2068.13        27.47 o                         
  -7   0   2         12.20          7.66         2.14 o                         
  -6   0   2       1813.28       1983.30        31.38 o                         
  -5   0   2        720.40       1143.31        23.09 o                         
  -4   0   2      12526.48      14679.62       545.32 o                         
  -3   0   2      10258.42      10921.53        76.68 o                         
  -2   0   2      21265.90      18797.75       127.37 o                         
  -1   0   2       3308.22       3030.82        33.87 o                         
   0   0   2       1868.47       2618.62       129.66 o                         
   1   0   2        213.36        277.85         8.20 o                         
   2   0   2       2447.11       3199.09       133.21 o                         
   3   0   2      11978.04      12323.41        84.95 o                         
   4   0   2      15912.32      15577.56        86.55 o                         
   5   0   2       2104.58       2189.12        23.06 o                         
   6   0   2        408.31        446.29        14.89 o                         
   7   0   2       2158.04       2421.04        43.76 o                         
   8   0   2        303.86        303.91         8.23 o                         
   9   0   2       2061.00       2373.65        32.81 o                         
  10   0   2       3118.57       3652.17       123.31 o                         
  11   0   2         87.25        123.93        11.85 o                         
  12   0   2          0.87          6.15         3.57 o                         
  13   0   2        354.09        410.62        27.14 o                         
  14   0   2        365.29        469.82        18.13 o                         
 -14   1   2         20.59         32.40         2.48 o                         
 -13   1   2        307.99        403.35        13.14 o                         
 -12   1   2        675.64        772.62        20.27 o                         
 -11   1   2        235.96        245.60        16.42 o                         
 -10   1   2        374.01        415.63        29.74 o                         
  -9   1   2        673.29        621.47        31.86 o                         
  -8   1   2          3.51          5.00         1.40 o                         
  -7   1   2       2270.47       2185.34        29.28 o                         
  -6   1   2       8219.46       7940.31        65.39 o                         
  -5   1   2       1539.06       1519.99        20.68 o                         
  -4   1   2       1109.15       1116.49        14.61 o                         
  -3   1   2       1103.35       1096.62         9.16 o                         
  -2   1   2        851.02        863.11         9.93 o                         
  -1   1   2       1877.89       1687.22        21.69 o                         
   0   1   2      13806.59      12327.99        47.92 o                         
   1   1   2      14361.77      13627.35        46.75 o                         
   2   1   2        446.58        411.43         7.25 o                         
   3   1   2        126.89        134.46         3.37 o                         
   4   1   2        459.76        526.58         9.05 o                         
   5   1   2       1951.50       2069.60        68.64 o                         
   6   1   2       2665.40       2679.98        23.20 o                         
   7   1   2       4875.13       5015.83       105.72 o                         
   8   1   2        950.55       1001.64        25.61 o                         
   9   1   2        605.49        664.56        13.53 o                         
  10   1   2        193.48        215.91        10.13 o                         
  11   1   2        403.57        501.42        15.87 o                         
  12   1   2        494.55        658.24        17.68 o                         
  13   1   2        172.30        254.01         7.62 o                         
  14   1   2        201.41        300.10         6.27 o                         
 -13   2   2        170.37        171.01         6.81 o                         
 -12   2   2         23.29         22.06         2.43 o                         
 -11   2   2         55.85         44.50         4.62 o                         
 -10   2   2        144.16        131.71        11.27 o                         
  -9   2   2        275.27        213.79        16.02 o                         
  -8   2   2        463.60        445.44        11.35 o                         
  -7   2   2        609.58        567.11         8.58 o                         
  -6   2   2        138.91        125.02         2.96 o                         
  -5   2   2         57.41         45.66         1.83 o                         
  -4   2   2       1453.56       1436.62        59.78 o                         
  -3   2   2       1986.64       1870.49        22.50 o                         
  -2   2   2        905.81        879.86        27.83 o                         
  -1   2   2       1034.78       1013.95        17.59 o                         
   0   2   2         21.62         23.31         2.11 o                         
   1   2   2          0.70          3.48         4.02 o                         
   2   2   2       1083.97       1134.43        13.58 o                         
   3   2   2       4370.00       4943.52        35.01 o                         
   4   2   2        363.34        377.09        12.01 o                         
   5   2   2        488.81        472.55        14.38 o                         
   6   2   2          2.90          4.68         1.18 o                         
   7   2   2        509.23        574.96        42.81 o                         
   8   2   2        120.67        134.66        15.47 o                         
   9   2   2        585.63        591.76        50.36 o                         
  10   2   2        343.34        345.39        20.00 o                         
  11   2   2         33.29         27.87         3.60 o                         
  12   2   2          1.19          2.14         2.14 o                         
  13   2   2        109.34        114.95        29.24 o                         
 -11   3   2         88.23         96.82         7.35 o                         
 -10   3   2         98.35        109.46         7.18 o                         
  -9   3   2          6.91          6.35         2.26 o                         
  -8   3   2         49.95         39.22         3.73 o                         
  -7   3   2          2.31          3.62         1.68 o                         
  -6   3   2          2.61          2.97         1.86 o                         
  -5   3   2        216.71        217.83        13.05 o                         
  -4   3   2        160.54        174.89         5.81 o                         
  -3   3   2         18.55         16.58         2.38 o                         
  -2   3   2        179.56        179.58         7.49 o                         
  -1   3   2        145.29        177.67         8.55 o                         
   0   3   2         51.96         73.55         6.92 o                         
   1   3   2        151.37        173.14         6.07 o                         
   2   3   2          0.69          1.00         0.90 o                         
   3   3   2        156.67        161.03         8.20 o                         
   4   3   2         54.19         46.88         2.92 o                         
   5   3   2        598.87        604.96         8.65 o                         
   6   3   2          5.15          7.33         1.28 o                         
   7   3   2          9.96          9.98         1.45 o                         
   8   3   2          7.93          8.76         1.67 o                         
   9   3   2          1.07          0.58         1.20 o                         
  10   3   2          6.99          5.67         2.02 o                         
  11   3   2         76.62         48.87        21.89 o                         
  -8   4   2         24.12         35.51        14.63 o                         
  -7   4   2          7.92         11.72         5.04 o                         
  -6   4   2         16.64         21.23         4.03 o                         
  -5   4   2         15.10         20.11         4.28 o                         
  -4   4   2          6.61          9.40         3.29 o                         
  -3   4   2         41.53         48.53         4.02 o                         
  -2   4   2          0.76          4.39         2.02 o                         
  -1   4   2         45.00         60.40         6.14 o                         
   0   4   2          1.49          2.82         1.85 o                         
   1   4   2         25.35         29.65         4.31 o                         
   2   4   2         21.21         28.54         3.65 o                         
   3   4   2          7.75          7.77         1.91 o                         
   4   4   2         77.54         76.72         9.12 o                         
   5   4   2          8.17          9.22         2.78 o                         
   6   4   2         25.85         24.18         3.79 o                         
   7   4   2         12.97         25.88        19.99 o                         
   8   4   2         24.22         73.95        38.84 o                         
 -14   1   3          2.44          1.89         0.99 o                         
 -13   1   3        111.77        115.56         5.71 o                         
 -12   1   3        161.55        187.80         7.14 o                         
 -11   1   3        126.61        124.86         7.63 o                         
 -10   1   3         56.89         67.18         8.55 o                         
  -9   1   3        282.45        283.66        14.97 o                         
  -8   1   3          0.08          0.84         0.92 o                         
  -7   1   3        153.40        126.98         7.77 o                         
  -6   1   3        723.83        688.40        13.18 o                         
  -5   1   3       1571.88       1480.87        96.19 o                         
  -4   1   3        238.36        248.41        10.12 o                         
  -3   1   3       1461.86       1466.07        15.28 o                         
  -2   1   3          0.57          3.95         2.10 o                         
  -1   1   3       1793.49       1768.05        48.40 o                         
   0   1   3        586.48        547.48        10.89 o                         
   1   1   3        871.17        821.19        12.88 o                         
   2   1   3         12.29         13.74         1.08 o                         
   3   1   3        334.93        335.37        10.77 o                         
   4   1   3        835.21        812.44        12.53 o                         
   5   1   3        889.24        970.87        23.94 o                         
   6   1   3          2.18          2.16         1.47 o                         
   7   1   3        390.50        396.72         9.12 o                         
   8   1   3         40.35         46.77         3.87 o                         
   9   1   3        192.06        179.90        10.69 o                         
  10   1   3        336.62        379.67        12.45 o                         
  11   1   3        107.51        130.17         8.46 o                         
  12   1   3          1.50          1.25         1.82 o                         
  13   1   3         44.16         55.83         3.20 o                         
 -13   2   3         22.54         31.01         4.53 o                         
 -12   2   3          0.72          1.13         1.32 o                         
 -11   2   3         14.86         10.48         2.86 o                         
 -10   2   3        210.85        169.15         7.34 o                         
  -9   2   3       1156.99        934.20        47.57 o                         
  -8   2   3        350.39        299.86        11.49 o                         
  -7   2   3        199.62        155.46         5.64 o                         
  -6   2   3        648.61        540.51        12.28 o                         
  -5   2   3        171.96        155.26         7.72 o                         
  -4   2   3        111.25         92.35         5.01 o                         
  -3   2   3       3677.48       3468.02        36.17 o                         
  -2   2   3       1408.07       1261.30        31.93 o                         
  -1   2   3        184.22        176.69         9.60 o                         
   0   2   3       1215.50       1057.10        17.47 o                         
   1   2   3       1485.91       1358.90        22.96 o                         
   2   2   3        568.45        554.84        12.44 o                         
   3   2   3        777.99        824.29        24.45 o                         
   4   2   3        606.44        498.11         8.56 o                         
   5   2   3        222.73        185.50         6.44 o                         
   6   2   3        707.13        687.76        14.53 o                         
   7   2   3       1589.87       1575.97        57.80 o                         
   8   2   3        270.40        269.73         7.11 o                         
   9   2   3         45.68         55.67        10.26 o                         
  10   2   3         40.82         50.34        10.36 o                         
  11   2   3         82.01         79.23         5.45 o                         
  12   2   3         59.14         49.15         4.24 o                         
 -11   3   3          6.52          6.47         1.63 o                         
 -10   3   3         25.57         25.83         3.34 o                         
  -9   3   3         11.86          9.80         2.35 o                         
  -8   3   3         34.60         34.04         4.22 o                         
  -7   3   3        355.27        355.69        17.68 o                         
  -6   3   3        899.18        855.31        23.42 o                         
  -5   3   3        399.50        379.25         9.16 o                         
  -4   3   3         90.03         69.69         3.41 o                         
  -3   3   3        606.75        521.35        30.23 o                         
  -2   3   3        250.64        227.98        16.24 o                         
  -1   3   3        320.91        301.43        25.97 o                         
   0   3   3        969.64       1001.61        36.79 o                         
   1   3   3        601.84        569.36        37.56 o                         
   2   3   3          7.99          7.10         1.39 o                         
   3   3   3        666.15        664.02        47.76 o                         
   4   3   3       1070.72        995.22        49.08 o                         
   5   3   3        222.98        218.80         5.75 o                         
   6   3   3        110.51        119.68         4.37 o                         
   7   3   3        154.28        145.14         6.70 o                         
   8   3   3         21.59         17.70         2.24 o                         
   9   3   3         76.66         70.53         6.75 o                         
  10   3   3        370.80        253.81         9.21 o                         
  -8   4   3          9.25          8.90         6.31 o                         
  -7   4   3          0.20          0.58         2.49 o                         
  -6   4   3         19.67         23.07        10.78 o                         
  -5   4   3         86.65        123.13        19.17 o                         
  -4   4   3        161.13        235.61        50.35 o                         
  -3   4   3        161.59        217.82        31.63 o                         
  -2   4   3         90.83        127.39         5.88 o                         
  -1   4   3          2.88          3.43         1.58 o                         
   0   4   3         88.73        124.39         6.48 o                         
   1   4   3        181.32        264.11        10.29 o                         
   2   4   3        184.92        271.62        10.17 o                         
   3   4   3         77.28         88.60         5.35 o                         
   4   4   3         73.07         66.11         5.84 o                         
   5   4   3          0.48          1.41         2.08 o                         
   6   4   3         78.43         67.45        13.52 o                         
   7   4   3         84.18         85.20        14.42 o                         
 -14   0   4          6.71          9.56         2.80 o                         
 -13   0   4        326.73        341.32        60.78 o                         
 -12   0   4        573.10        553.38        36.18 o                         
 -11   0   4        407.02        479.66        70.23 o                         
 -10   0   4        502.15        541.03        50.51 o                         
  -9   0   4        453.95        456.81        11.99 o                         
  -8   0   4        152.04        142.49         5.39 o                         
  -7   0   4       1031.00       1012.70        43.10 o                         
  -6   0   4       6739.08       6770.29        56.84 o                         
  -5   0   4       4840.76       4915.95        90.39 o                         
  -4   0   4       1595.36       1583.65        29.37 o                         
  -3   0   4          0.31         51.55        19.88 o                         
  -2   0   4        939.08        868.63        19.78 o                         
  -1   0   4       1435.88       1451.39        24.87 o                         
   0   0   4      20225.51      23448.32       160.57 o                         
   1   0   4       8277.98       8442.44       196.45 o                         
   2   0   4       2427.30       2511.79        46.54 o                         
   3   0   4        227.17        299.88        19.41 o                         
   4   0   4         32.58         53.93         3.91 o                         
   5   0   4       1469.74       1676.51        32.53 o                         
   6   0   4       4447.24       4561.16        64.97 o                         
   7   0   4       2684.06       2474.14       193.94 o                         
   8   0   4       2580.35       2751.05       188.71 o                         
   9   0   4        145.54        145.05        11.27 o                         
  10   0   4        668.32        729.30        18.78 o                         
  11   0   4         95.40        103.36         5.72 o                         
  12   0   4        327.04        379.50        10.24 o                         
  13   0   4        400.67        477.02        22.28 o                         
 -14   1   4         13.03         18.84         2.90 o                         
 -13   1   4        267.69        282.17         9.77 o                         
 -12   1   4        237.39        245.56         9.30 o                         
 -11   1   4         17.63         16.52         1.93 o                         
 -10   1   4        444.44        409.68        14.28 o                         
  -9   1   4       1772.42       1669.77        72.80 o                         
  -8   1   4       1162.51       1110.73        42.54 o                         
  -7   1   4        356.98        317.56         8.82 o                         
  -6   1   4        482.27        441.39        18.84 o                         
  -5   1   4         82.83         83.20         4.15 o                         
  -4   1   4        768.89        787.57        15.60 o                         
  -3   1   4       7464.64       7149.16        49.70 o                         
  -2   1   4       8150.91       8067.59        57.68 o                         
  -1   1   4        467.72        379.22         9.52 o                         
   0   1   4         77.73         56.46         3.07 o                         
   1   1   4         30.96         37.37         1.82 o                         
   2   1   4        740.88        701.37        35.08 o                         
   3   1   4       5309.67       5267.54       349.87 o                         
   4   1   4       6137.40       6662.34       414.56 o                         
   5   1   4        772.07        794.89        82.27 o                         
   6   1   4         50.21         57.01         4.75 o                         
   7   1   4        725.45        732.05        24.83 o                         
   8   1   4        599.13        627.09        29.87 o                         
   9   1   4        347.03        327.20        10.56 o                         
  10   1   4       1326.86       1354.40        23.51 o                         
  11   1   4        377.48        384.21        16.02 o                         
  12   1   4          3.62          2.87         1.28 o                         
  13   1   4        121.60        122.92         8.07 o                         
 -13   2   4         53.60         52.21        16.15 o                         
 -12   2   4         44.50         32.92         6.69 o                         
 -11   2   4        210.94        183.48        11.97 o                         
 -10   2   4         43.04         40.89         3.95 o                         
  -9   2   4        164.33        152.10         8.28 o                         
  -8   2   4         30.97         24.27         3.12 o                         
  -7   2   4        473.53        381.68         9.58 o                         
  -6   2   4        718.75        559.47        15.72 o                         
  -5   2   4        974.12        784.06        22.23 o                         
  -4   2   4        331.18        264.96        17.88 o                         
  -3   2   4         73.57         64.88         3.52 o                         
  -2   2   4         19.61         23.15         2.54 o                         
  -1   2   4        578.65        560.02        25.52 o                         
   0   2   4        827.19        710.54        35.23 o                         
   1   2   4       2431.49       2179.98        75.35 o                         
   2   2   4        682.68        584.55        12.98 o                         
   3   2   4          4.66          8.24         1.09 o                         
   4   2   4        199.42        168.15         4.05 o                         
   5   2   4        472.26        427.34        14.47 o                         
   6   2   4        451.21        444.20        12.79 o                         
   7   2   4        467.19        450.28         9.32 o                         
   8   2   4        302.05        294.42        14.61 o                         
   9   2   4          2.57          2.67         1.73 o                         
  10   2   4        126.74        122.04         7.41 o                         
  11   2   4        141.15        161.88         9.66 o                         
  12   2   4        135.75         96.20         4.80 o                         
 -11   3   4          4.40          3.95         0.90 o                         
 -10   3   4          1.62          1.85         1.07 o                         
  -9   3   4         30.91         36.50         2.93 o                         
  -8   3   4         10.20         16.21         2.33 o                         
  -7   3   4        129.73        141.39         7.12 o                         
  -6   3   4         36.57         34.32         3.49 o                         
  -5   3   4         91.62         83.83         3.99 o                         
  -4   3   4         91.33         77.34         3.77 o                         
  -3   3   4         19.37         19.30         2.12 o                         
  -2   3   4          5.75          8.47         1.26 o                         
  -1   3   4        314.67        310.56        13.72 o                         
   0   3   4         27.65         24.00         2.39 o                         
   1   3   4        162.77        142.73         9.64 o                         
   2   3   4        122.42        101.60         6.25 o                         
   3   3   4         74.24         53.75         4.28 o                         
   4   3   4         17.47         11.15         2.08 o                         
   5   3   4         26.94         24.45         2.61 o                         
   6   3   4          6.24          4.99         1.56 o                         
   7   3   4         12.81         12.37         1.92 o                         
   8   3   4        100.85         85.40         6.03 o                         
   9   3   4         54.91         42.36         4.02 o                         
  10   3   4          3.74          0.85         1.30 o                         
  -7   4   4          0.61          1.01         1.72 o                         
  -6   4   4         43.67         60.01        17.46 o                         
  -5   4   4          3.95          4.62         2.74 o                         
  -4   4   4         39.12         54.76        21.27 o                         
  -3   4   4         10.10         11.01         2.29 o                         
  -2   4   4         46.61         55.91         4.48 o                         
  -1   4   4         45.14         51.16         4.42 o                         
   0   4   4         21.38         29.03         3.33 o                         
   1   4   4         37.56         45.82         4.36 o                         
   2   4   4          0.92          1.32         1.60 o                         
   3   4   4          8.88          6.01         3.67 o                         
   4   4   4          0.40          0.59         1.86 o                         
   5   4   4         26.61         15.86         2.91 o                         
   6   4   4          9.00          2.94         2.58 o                         
   7   4   4         16.25         10.45         4.74 o                         
 -13   1   5         28.76         32.49         3.45 o                         
 -12   1   5          1.73          1.69         1.03 o                         
 -11   1   5          6.37          8.40         1.71 o                         
 -10   1   5         79.88         69.00         4.37 o                         
  -9   1   5        775.80        673.23        16.69 o                         
  -8   1   5         30.27         27.59         2.88 o                         
  -7   1   5         15.90         16.95         2.18 o                         
  -6   1   5         59.02         47.38         3.18 o                         
  -5   1   5        177.99        203.35         9.07 o                         
  -4   1   5          2.31          4.15         3.15 o                         
  -3   1   5       1049.97       1000.06        60.13 o                         
  -2   1   5       1106.32        975.26        87.09 o                         
  -1   1   5        110.71         85.95         4.92 o                         
   0   1   5       1382.83       1336.39        99.92 o                         
   1   1   5        887.43        900.43        82.95 o                         
   2   1   5        102.96         94.09         4.72 o                         
   3   1   5        407.30        511.77       119.68 o                         
   4   1   5        822.94        993.89       221.23 o                         
   5   1   5        307.70        249.27        23.58 o                         
   6   1   5        461.15        484.03        12.20 o                         
   7   1   5        544.35        523.29        12.89 o                         
   8   1   5         63.60         62.63         5.82 o                         
   9   1   5         33.68         42.34         3.53 o                         
  10   1   5          1.45          2.11         1.41 o                         
  11   1   5         85.16         75.97         4.14 o                         
  12   1   5          1.20          1.23         0.96 o                         
 -12   2   5        377.92        412.56        29.48 o                         
 -11   2   5         82.68         74.22         6.26 o                         
 -10   2   5         87.93         77.81         5.25 o                         
  -9   2   5         41.24         36.83         3.79 o                         
  -8   2   5          0.22          2.01         1.72 o                         
  -7   2   5        319.42        278.49         9.68 o                         
  -6   2   5        679.82        547.93        14.61 o                         
  -5   2   5       1140.57        987.85        29.17 o                         
  -4   2   5         18.01         18.89         2.13 o                         
  -3   2   5        931.35        788.60        38.35 o                         
  -2   2   5        636.83        508.37        21.37 o                         
  -1   2   5        145.89        123.24         3.31 o                         
   0   2   5        387.94        291.20         8.96 o                         
   1   2   5       2039.30       1579.63        37.07 o                         
   2   2   5        194.14        135.36         4.97 o                         
   3   2   5        733.96        639.67        24.04 o                         
   4   2   5       1220.81       1064.32        17.31 o                         
   5   2   5        265.58        229.50         8.54 o                         
   6   2   5         84.49         71.71         3.79 o                         
   7   2   5        372.58        305.09        10.46 o                         
   8   2   5         50.43         48.32         6.68 o                         
   9   2   5         20.24         21.35         4.07 o                         
  10   2   5        312.97        302.21        16.84 o                         
  11   2   5        284.65        268.85         7.91 o                         
 -10   3   5         76.00         69.40         3.12 o                         
  -9   3   5        321.08        356.05         9.39 o                         
  -8   3   5        195.30        212.26         6.83 o                         
  -7   3   5          0.16          1.04         1.34 o                         
  -6   3   5        138.36        136.08         7.57 o                         
  -5   3   5        189.49        183.03         9.56 o                         
  -4   3   5        112.99        104.86         7.61 o                         
  -3   3   5        368.07        351.37        14.37 o                         
  -2   3   5        669.33        642.66        35.50 o                         
  -1   3   5         44.23         35.52         4.43 o                         
   0   3   5        250.67        234.15        22.78 o                         
   1   3   5        576.22        534.01        80.67 o                         
   2   3   5        428.81        382.05        43.55 o                         
   3   3   5        139.66         99.84        10.07 o                         
   4   3   5        212.12        173.88         8.71 o                         
   5   3   5         70.59         52.79         4.45 o                         
   6   3   5         79.41         74.61         5.77 o                         
   7   3   5        275.20        231.28        12.93 o                         
   8   3   5        265.53        238.42        23.52 o                         
   9   3   5         79.14         76.31         7.11 o                         
  -7   4   5         46.06         49.87         8.81 o                         
  -6   4   5         89.30        132.96        55.16 o                         
  -5   4   5         56.75         91.63        43.83 o                         
  -4   4   5          3.21          7.07         2.90 o                         
  -3   4   5         36.53         15.26         3.64 o                         
  -2   4   5         68.17         44.33         5.90 o                         
  -1   4   5        111.05        101.30         6.98 o                         
   0   4   5        157.87        164.10         8.36 o                         
   1   4   5         23.90         21.85         3.15 o                         
   2   4   5          6.08          7.21         1.83 o                         
   3   4   5         11.94          3.68         2.84 o                         
   4   4   5        132.44         73.17         5.57 o                         
   5   4   5        101.83         73.18         4.40 o                         
   6   4   5         50.71         33.09         8.51 o                         
 -13   0   6          5.44          5.57         2.30 o                         
 -12   0   6        669.52        552.23        17.48 o                         
 -11   0   6        143.72        143.30        32.56 o                         
 -10   0   6        260.97        224.51         9.38 o                         
  -9   0   6       1942.34       1854.63        60.47 o                         
  -8   0   6       1782.47       1696.62        39.55 o                         
  -7   0   6         94.97         85.12         3.98 o                         
  -6   0   6       1263.43       1066.23        38.83 o                         
  -5   0   6        926.58        877.40        37.85 o                         
  -4   0   6       1094.36       1014.61        21.66 o                         
  -3   0   6       2713.90       2513.57        37.51 o                         
  -2   0   6       9622.24      10016.73       106.78 o                         
  -1   0   6       1573.08       1673.57        29.46 o                         
   0   0   6         83.67        119.86         7.63 o                         
   1   0   6         30.74         32.51         4.02 o                         
   2   0   6          1.33          2.87         1.32 o                         
   3   0   6       1692.03       1584.08       117.87 o                         
   4   0   6       7897.33       8424.75        64.95 o                         
   5   0   6       2353.34       2185.42        23.55 o                         
   6   0   6         12.82         13.53         2.13 o                         
   7   0   6        616.13        554.22        10.35 o                         
   8   0   6        114.32        104.65         5.93 o                         
   9   0   6        252.22        237.70        11.11 o                         
  10   0   6        862.41        770.32        38.32 o                         
  11   0   6        549.37        573.52        14.38 o                         
  12   0   6         54.13         62.35         4.25 o                         
 -13   1   6        182.28        198.81        12.54 o                         
 -12   1   6        301.84        266.97         8.68 o                         
 -11   1   6        125.09        120.41         6.08 o                         
 -10   1   6        186.10        180.03         6.91 o                         
  -9   1   6         83.26         82.40         6.43 o                         
  -8   1   6        503.20        536.15        24.24 o                         
  -7   1   6        163.98        137.16         9.28 o                         
  -6   1   6       3465.78       3669.69        35.28 o                         
  -5   1   6       1012.12       1046.18        15.32 o                         
  -4   1   6       1103.11       1181.37        40.12 o                         
  -3   1   6        179.59        164.03        12.46 o                         
  -2   1   6         17.67         22.88         2.91 o                         
  -1   1   6          8.79         12.26         2.94 o                         
   0   1   6       2668.37       3142.18       123.67 o                         
   1   1   6       5123.87       5734.88       141.66 o                         
   2   1   6       1702.40       1581.70        22.41 o                         
   3   1   6          0.05          1.31         0.87 o                         
   4   1   6        186.58        169.94        13.27 o                         
   5   1   6        176.59        162.39         5.67 o                         
   6   1   6        669.46        673.55        19.35 o                         
   7   1   6       1658.79       1540.89        22.08 o                         
   8   1   6        845.28        769.81        22.13 o                         
   9   1   6          4.64          5.11         1.69 o                         
  10   1   6        129.21        107.53         5.69 o                         
  11   1   6        175.56        149.70         7.17 o                         
  12   1   6         96.26         95.26         9.23 o                         
 -12   2   6         48.61         56.31         4.24 o                         
 -11   2   6         10.84          8.63         2.10 o                         
 -10   2   6          0.73          1.26         2.15 o                         
  -9   2   6        116.22        104.59         5.94 o                         
  -8   2   6        435.34        399.68        13.69 o                         
  -7   2   6        170.99        170.62         7.70 o                         
  -6   2   6         80.47         71.92         4.60 o                         
  -5   2   6          0.02         -0.39         1.94 o                         
  -4   2   6        266.09        263.65         8.90 o                         
  -3   2   6        292.54        212.30        22.17 o                         
  -2   2   6        706.43        528.44        48.93 o                         
  -1   2   6        777.30        602.19        63.66 o                         
   0   2   6         25.11         20.48         1.52 o                         
   1   2   6          0.08          0.30         0.72 o                         
   2   2   6        484.69        365.55        27.41 o                         
   3   2   6        752.55        600.96        64.63 o                         
   4   2   6        218.78        196.37        26.78 o                         
   5   2   6        340.52        320.25        10.30 o                         
   6   2   6         39.61         31.17         3.40 o                         
   7   2   6         17.71         14.87         2.31 o                         
   8   2   6        194.17        197.45        24.65 o                         
   9   2   6        232.21        210.38        34.85 o                         
  10   2   6         83.49         73.90         7.22 o                         
  11   2   6         47.74         40.39         2.63 o                         
 -10   3   6         98.46         78.32         3.13 o                         
  -9   3   6          0.88          1.11         0.76 o                         
  -8   3   6         23.94         21.33         1.93 o                         
  -7   3   6          6.80          6.01         1.44 o                         
  -6   3   6          2.32          2.39         1.10 o                         
  -5   3   6         18.59         21.84         3.14 o                         
  -4   3   6         86.97         88.83        10.88 o                         
  -3   3   6         62.64         66.16         6.11 o                         
  -2   3   6         54.62         43.67         6.49 o                         
  -1   3   6         86.25         67.36         8.41 o                         
   0   3   6         78.16         71.34         8.37 o                         
   1   3   6         10.04         10.49         1.73 o                         
   2   3   6          0.13         -0.03         1.23 o                         
   3   3   6        124.23        101.65         6.37 o                         
   4   3   6          6.80          6.56         1.66 o                         
   5   3   6        172.14        136.57        14.79 o                         
   6   3   6         66.88         56.75         3.68 o                         
   7   3   6          1.97          0.23         1.09 o                         
   8   3   6          1.23          0.51         0.94 o                         
   9   3   6          9.12          7.92         2.14 o                         
  -6   4   6          2.18          3.95         1.81 o                         
  -5   4   6          8.32         12.51         3.29 o                         
  -4   4   6         17.29         25.98         3.52 o                         
  -3   4   6          3.78          4.87         1.94 o                         
  -2   4   6          8.03          7.02         1.86 o                         
  -1   4   6          0.10          0.12         1.43 o                         
   0   4   6          1.03          1.82         1.28 o                         
   1   4   6          0.11         -0.10         1.15 o                         
   2   4   6         27.64         37.53         4.53 o                         
   3   4   6          4.04          4.77         2.15 o                         
   4   4   6         13.96         17.08         3.57 o                         
 -12   1   7         88.96         79.22         4.38 o                         
 -11   1   7        249.99        233.99        16.11 o                         
 -10   1   7         44.59         40.05         3.50 o                         
  -9   1   7        190.47        195.02        13.16 o                         
  -8   1   7         14.36         14.77         2.41 o                         
  -7   1   7         18.63         16.06         3.79 o                         
  -6   1   7        160.42        160.46        10.32 o                         
  -5   1   7       1357.20       1308.32        21.70 o                         
  -4   1   7         10.46         12.18         2.15 o                         
  -3   1   7        472.44        581.74        38.68 o                         
  -2   1   7        172.83        203.88        15.07 o                         
  -1   1   7         51.01         77.64         5.80 o                         
   0   1   7          2.61          5.84         1.97 o                         
   1   1   7        514.28        667.61        56.93 o                         
   2   1   7        280.60        327.58        13.60 o                         
   3   1   7          6.51          5.52         1.85 o                         
   4   1   7        738.36        740.98        20.87 o                         
   5   1   7        442.05        405.81        12.77 o                         
   6   1   7         23.70         21.54         2.23 o                         
   7   1   7         30.08         31.20         2.58 o                         
   8   1   7         90.71         85.99         4.38 o                         
   9   1   7         18.23         15.07         1.80 o                         
  10   1   7         86.63         90.61         5.55 o                         
  11   1   7        127.29        119.01        12.43 o                         
 -11   2   7          2.40          2.06         0.90 o                         
 -10   2   7          5.64          4.06         1.64 o                         
  -9   2   7        463.00        465.42       141.57 o                         
  -8   2   7        475.07        567.63       100.16 o                         
  -7   2   7          2.34          1.80         1.70 o                         
  -6   2   7        307.67        329.77        12.98 o                         
  -5   2   7        108.96        110.09        11.49 o                         
  -4   2   7          2.25          2.39         1.41 o                         
  -3   2   7        482.49        382.94        37.76 o                         
  -2   2   7        912.35        685.62        57.29 o                         
  -1   2   7        221.77        144.81         9.33 o                         
   0   2   7        202.70        163.33        11.37 o                         
   1   2   7        564.33        456.95        21.40 o                         
   2   2   7        332.70        282.35        16.49 o                         
   3   2   7         82.42         71.32         3.99 o                         
   4   2   7        106.10         84.52         3.92 o                         
   5   2   7        484.95        417.64        12.08 o                         
   6   2   7          7.60          8.73         2.22 o                         
   7   2   7        457.83        420.27        12.19 o                         
   8   2   7        250.06        283.26        73.64 o                         
   9   2   7         32.20         37.59         5.57 o                         
  10   2   7          3.95          4.64         1.27 o                         
  -9   3   7         14.29          9.90         1.12 o                         
  -8   3   7          5.50          5.02         1.06 o                         
  -7   3   7         54.88         50.24         3.26 o                         
  -6   3   7        192.71        198.19        11.15 o                         
  -5   3   7        226.33        223.90         8.35 o                         
  -4   3   7         39.99         32.99         3.17 o                         
  -3   3   7         78.23         63.04        10.88 o                         
  -2   3   7        139.53        127.70        19.09 o                         
  -1   3   7         95.27        102.90        14.10 o                         
   0   3   7        270.21        320.45        36.40 o                         
   1   3   7        223.33        237.31        30.90 o                         
   2   3   7         55.88         52.47        10.08 o                         
   3   3   7         19.33         23.10         2.75 o                         
   4   3   7        258.25        281.69        19.20 o                         
   5   3   7        153.00        146.83         5.27 o                         
   6   3   7         60.16         52.53         3.68 o                         
   7   3   7         69.86         59.11         5.22 o                         
   8   3   7         26.18         23.64         1.86 o                         
  -4   4   7         54.63         74.77         5.71 o                         
  -3   4   7         38.66         66.15         4.25 o                         
  -2   4   7         64.51        120.27         4.56 o                         
  -1   4   7          3.57          5.97         1.35 o                         
   0   4   7          9.40         14.38         2.42 o                         
   1   4   7         30.21         58.01         3.50 o                         
   2   4   7         74.32        131.72         5.52 o                         
   3   4   7         50.16         66.47         5.31 o                         
 -12   0   8        541.84        448.77        12.55 o                         
 -11   0   8         59.68         49.63         3.79 o                         
 -10   0   8        145.78        120.79         6.19 o                         
  -9   0   8          3.26          4.62         2.29 o                         
  -8   0   8        167.85        170.82         9.07 o                         
  -7   0   8        371.53        448.20        10.31 o                         
  -6   0   8       1715.02       1900.13        30.47 o                         
  -5   0   8       3213.87       3552.90        39.79 o                         
  -4   0   8        387.29        453.09        11.36 o                         
  -3   0   8          0.49          1.93         1.39 o                         
  -2   0   8         46.32         38.04         2.85 o                         
  -1   0   8          0.67          3.90         2.23 o                         
   0   0   8        470.63        530.90        16.63 o                         
   1   0   8       3571.64       3882.47       187.90 o                         
   2   0   8       2189.64       2564.47        55.74 o                         
   3   0   8          7.18         17.35         4.50 o                         
   4   0   8          1.28          1.40         1.22 o                         
   5   0   8        507.54        498.31        22.76 o                         
   6   0   8        182.99        157.05         7.81 o                         
   7   0   8        338.42        359.93        47.24 o                         
   8   0   8       1252.32       1219.76       180.18 o                         
   9   0   8         82.00         73.35         5.50 o                         
  10   0   8         62.61         49.31         3.96 o                         
 -12   1   8        154.32        119.88        10.84 o                         
 -11   1   8         97.96         95.21         4.86 o                         
 -10   1   8         43.49         39.03         2.61 o                         
  -9   1   8        181.66        165.50         9.19 o                         
  -8   1   8        974.19       1069.15        30.94 o                         
  -7   1   8        139.77        154.59         6.36 o                         
  -6   1   8          4.96          4.87         2.26 o                         
  -5   1   8        395.40        436.87        12.17 o                         
  -4   1   8          0.03          1.82         1.61 o                         
  -3   1   8       1141.82       1352.42        76.05 o                         
  -2   1   8       1569.47       2197.03       130.04 o                         
  -1   1   8       1199.05       1616.51        96.20 o                         
   0   1   8         21.43         45.56         9.76 o                         
   1   1   8         60.37         70.51         4.04 o                         
   2   1   8          6.98          8.77         2.12 o                         
   3   1   8        696.42        762.17        99.79 o                         
   4   1   8       1128.46       1188.11       140.92 o                         
   5   1   8        661.01        723.16        44.17 o                         
   6   1   8        247.79        240.39        10.13 o                         
   7   1   8        173.61        187.61        10.64 o                         
   8   1   8        139.58        152.03        14.86 o                         
   9   1   8         50.97         51.98         3.66 o                         
  10   1   8        201.90        193.79         8.20 o                         
 -10   2   8         65.17         44.29         4.02 o                         
  -9   2   8        116.71         96.18         4.82 o                         
  -8   2   8          2.57          2.89         1.77 o                         
  -7   2   8          7.22          5.24         2.10 o                         
  -6   2   8        227.26        201.26        11.14 o                         
  -5   2   8        221.51        210.90        13.78 o                         
  -4   2   8         15.29         16.05         2.76 o                         
  -3   2   8        349.31        444.82        15.91 o                         
  -2   2   8          0.08          1.13         1.19 o                         
  -1   2   8        146.51        175.31         7.91 o                         
   0   2   8        107.66        108.05         8.14 o                         
   1   2   8        725.99        755.65        26.58 o                         
   2   2   8        121.12        114.29         5.97 o                         
   3   2   8          4.75          4.59         1.38 o                         
   4   2   8          2.74          1.99         1.46 o                         
   5   2   8         67.62         57.08         9.88 o                         
   6   2   8        138.45        165.27        12.99 o                         
   7   2   8        174.67        147.80        18.45 o                         
   8   2   8        100.73         91.74        24.77 o                         
   9   2   8          2.39          1.98         0.96 o                         
  -8   3   8          0.11          0.34         0.75 o                         
  -7   3   8         56.40         56.60        12.77 o                         
  -6   3   8         15.80         13.96         3.17 o                         
  -5   3   8          1.50          2.12         1.06 o                         
  -4   3   8        124.84        137.32        10.38 o                         
  -3   3   8         28.17         27.31         4.15 o                         
  -2   3   8         26.13         24.41         3.03 o                         
  -1   3   8         88.56        118.16         5.35 o                         
   0   3   8         17.20         22.11         2.69 o                         
   1   3   8          4.54          4.60         1.61 o                         
   2   3   8         22.76         28.80         3.00 o                         
   3   3   8         91.26        111.64         6.75 o                         
   4   3   8         10.58         10.96         1.70 o                         
   5   3   8          0.19          0.56         0.92 o                         
   6   3   8          0.64          1.25         0.91 o                         
   7   3   8          0.72          0.96         0.67 o                         
 -11   1   9          0.21         -0.12         1.01 o                         
 -10   1   9         19.50         19.05         1.60 o                         
  -9   1   9         67.15         54.20         4.49 o                         
  -8   1   9         77.58         72.06         4.11 o                         
  -7   1   9        110.53        114.50         5.03 o                         
  -6   1   9         24.41         23.07         3.31 o                         
  -5   1   9        183.54        233.18         8.54 o                         
  -4   1   9          3.53          5.13         2.85 o                         
  -3   1   9          0.37          1.29         1.19 o                         
  -2   1   9        102.64        111.32         5.31 o                         
  -1   1   9        421.79        446.93        44.84 o                         
   0   1   9         28.93         32.08         3.88 o                         
   1   1   9        176.03        240.88        16.35 o                         
   2   1   9         38.21         40.15         3.47 o                         
   3   1   9         59.81         65.45         5.31 o                         
   4   1   9         22.18         25.95         3.06 o                         
   5   1   9         83.09        106.57         7.01 o                         
   6   1   9          0.08          0.39         1.97 o                         
   7   1   9         20.72         17.86         2.62 o                         
   8   1   9         50.16         62.02         4.72 o                         
   9   1   9         42.73         36.75         5.79 o                         
  -9   2   9         43.50         27.60         2.24 o                         
  -8   2   9          3.30          2.41         0.85 o                         
  -7   2   9          4.02          5.29         1.26 o                         
  -6   2   9         22.41         16.68         2.14 o                         
  -5   2   9        362.70        313.00        56.80 o                         
  -4   2   9        235.89        265.17        21.42 o                         
  -3   2   9         40.92         46.76         6.66 o                         
  -2   2   9        388.33        519.78        17.54 o                         
  -1   2   9         27.66         33.75         3.54 o                         
   0   2   9          2.47          4.88         1.61 o                         
   1   2   9        340.16        487.38        12.93 o                         
   2   2   9        188.18        226.79        10.96 o                         
   3   2   9          0.63          1.63         2.02 o                         
   4   2   9        200.71        170.23        14.27 o                         
   5   2   9        178.20        143.20         5.66 o                         
   6   2   9         29.02         25.39         2.48 o                         
   7   2   9         29.90         31.20         2.42 o                         
  -7   3   9          2.62          1.86         0.74 o                         
  -6   3   9         14.05         11.61         1.53 o                         
  -5   3   9         33.10         37.78         3.48 o                         
  -4   3   9         10.69          8.70         1.27 o                         
  -3   3   9         25.38         31.78         4.25 o                         
  -2   3   9        232.93        345.38        18.81 o                         
  -1   3   9        107.23        163.06         5.48 o                         
   0   3   9         25.98         31.41         2.50 o                         
   1   3   9        111.16        147.38         6.05 o                         
   2   3   9         77.08         89.13         9.06 o                         
   3   3   9         24.16         26.46         2.61 o                         
   4   3   9         40.11         44.48         2.98 o                         
   5   3   9         66.29         77.89         4.52 o                         
 -10   0  10          9.54         12.97         1.72 o                         
  -9   0  10        232.94        229.45         6.73 o                         
  -8   0  10        371.33        382.92        11.43 o                         
  -7   0  10        107.74        104.93         4.31 o                         
  -6   0  10         47.40         56.35         3.41 o                         
  -5   0  10          6.87          7.59         3.17 o                         
  -4   0  10         98.51        115.00         8.06 o                         
  -3   0  10        254.59        269.91        12.05 o                         
  -2   0  10        967.71       1219.48        26.87 o                         
  -1   0  10        593.21        738.50        20.32 o                         
   0   0  10        299.32        322.86        13.01 o                         
   1   0  10        194.91        184.65         9.87 o                         
   2   0  10         13.48         17.10         3.92 o                         
   3   0  10         13.24         13.18         3.92 o                         
   4   0  10       1117.60        978.48        23.28 o                         
   5   0  10        386.05        376.57        36.81 o                         
   6   0  10         77.90         69.20         6.95 o                         
   7   0  10          4.91          4.21         1.70 o                         
   8   0  10         53.43         42.54         4.77 o                         
 -10   1  10          2.24          0.77         1.24 o                         
  -9   1  10         22.89         17.56         1.69 o                         
  -8   1  10         77.42         75.49        10.51 o                         
  -7   1  10          6.76          8.14         2.20 o                         
  -6   1  10         96.44         94.29        19.48 o                         
  -5   1  10        668.27        779.06        20.53 o                         
  -4   1  10        272.86        334.52         9.34 o                         
  -3   1  10          1.93          4.91         1.48 o                         
  -2   1  10         42.14         45.69         4.76 o                         
  -1   1  10         18.22         17.17         2.60 o                         
   0   1  10         33.20         40.58         5.02 o                         
   1   1  10        473.48        592.93        24.55 o                         
   2   1  10       1028.27       1156.35        45.80 o                         
   3   1  10          3.02          2.75         2.10 o                         
   4   1  10         12.45         13.08         2.16 o                         
   5   1  10          4.24          2.79         1.71 o                         
   6   1  10        107.69         94.95         4.09 o                         
   7   1  10        113.38         97.60         6.39 o                         
   8   1  10        178.14        130.11         5.08 o                         
  -8   2  10         27.43         20.68         2.46 o                         
  -7   2  10         75.02         63.35         4.08 o                         
  -6   2  10          0.15          0.97         1.20 o                         
  -5   2  10          9.96         10.66         1.89 o                         
  -4   2  10         10.86         10.65         3.63 o                         
  -3   2  10        138.83        170.16         5.60 o                         
  -2   2  10        130.04        184.16         8.92 o                         
  -1   2  10         99.96        129.20         5.82 o                         
   0   2  10         49.78         64.51         3.90 o                         
   1   2  10         10.50          8.57         1.64 o                         
   2   2  10         18.33         22.18         2.12 o                         
   3   2  10         18.50         22.34         3.04 o                         
   4   2  10        123.43         95.48         7.03 o                         
   5   2  10         69.13         47.82         3.59 o                         
   6   2  10         23.98         17.71         3.41 o                         
  -5   3  10         11.71          1.64         1.95 o                         
  -4   3  10          0.04          0.76         0.68 o                         
  -3   3  10         11.38         16.45         1.64 o                         
  -2   3  10          9.76         12.20         1.97 o                         
  -1   3  10         33.10         42.08         4.27 o                         
   0   3  10         37.35         38.61         5.00 o                         
   1   3  10          0.31         -0.12         0.81 o                         
   2   3  10          1.19          1.24         1.08 o                         
   3   3  10          3.97         -0.09         1.41 o                         
  -8   1  11          4.29          3.21         1.17 o                         
  -7   1  11         12.58          9.00         1.76 o                         
  -6   1  11          3.41          2.65         1.58 o                         
  -5   1  11        157.36        150.11        44.61 o                         
  -4   1  11         14.11         15.06         1.62 o                         
  -3   1  11          0.51          1.20         1.03 o                         
  -2   1  11         41.11         50.31         7.01 o                         
  -1   1  11          9.89         11.82         1.82 o                         
   0   1  11          0.16          0.89         1.18 o                         
   1   1  11         53.32         60.17         4.24 o                         
   2   1  11         50.13         60.36         3.36 o                         
   3   1  11         26.78         29.45         1.91 o                         
   4   1  11         66.27         73.30         3.94 o                         
   5   1  11         59.72         58.77         2.92 o                         
   6   1  11          1.30          1.75         0.84 o                         
  -6   2  11         35.36         17.52         2.00 o                         
  -5   2  11         25.94         13.13         2.54 o                         
  -4   2  11          1.63          1.35         1.43 o                         
  -3   2  11          6.17          7.67         1.41 o                         
  -2   2  11         59.68         80.95         3.37 o                         
  -1   2  11        168.08        253.50         6.83 o                         
   0   2  11          0.91          1.19         0.90 o                         
   1   2  11         59.44         79.02         4.70 o                         
   2   2  11         89.95        110.65         5.78 o                         
   3   2  11         11.42          8.16         2.18 o                         
   4   2  11          1.41          1.30         0.80 o                         
   5   2  11         74.93         30.96         3.50 o                         
  -7   0  12        103.53        101.66         4.70 o                         
  -6   0  12         25.46         29.34         3.15 o                         
  -5   0  12        429.47        504.94        12.97 o                         
  -4   0  12        226.82        286.91         7.00 o                         
  -3   0  12         26.56         30.38         2.62 o                         
  -2   0  12         12.85         15.62         2.89 o                         
  -1   0  12         34.03         39.34         4.11 o                         
   0   0  12          9.54          8.08         2.44 o                         
   1   0  12        179.90        221.67         9.11 o                         
   2   0  12        434.42        413.62        11.51 o                         
   3   0  12         72.68         64.41         4.72 o                         
   4   0  12         23.56         14.14         2.51 o                         
   5   0  12         22.06         13.72         2.25 o                         
  -6   1  12          0.02          0.38         0.90 o                         
  -5   1  12          2.16          3.81         1.69 o                         
  -4   1  12         46.73         47.25         2.81 o                         
  -3   1  12         10.28          9.48         1.47 o                         
  -2   1  12        254.15        407.77        21.33 o                         
  -1   1  12        145.58        224.13        13.76 o                         
   0   1  12         37.89         48.94         2.82 o                         
   1   1  12          0.49          0.43         0.73 o                         
   2   1  12          8.95          5.99         0.94 o                         
   3   1  12          1.29          1.12         0.86 o                         
   4   1  12         57.11         50.21         2.23 o                         
  -4   2  12         32.47         14.47         2.82 o                         
  -3   2  12         28.88         28.75        13.20 o                         
  -2   2  12          0.02         -0.04         0.54 o                         
  -1   2  12          3.23          2.65         0.80 o                         
   0   2  12         22.99         23.45         1.67 o                         
   1   2  12         14.87         13.47         1.44 o                         
  -2   1  13          0.46          1.13         0.56 o                         
  -1   1  13        121.28        128.75        12.05 o                         
   0   1  13          2.85          2.63         0.71 o                         
                                                                                
